# Supplementary material for: Similar, but not the same: multiomics comparison of human valve interstitial cells and osteoblast osteogenic differentiation expanded with an estimation of data-dependent and data-independent PASEF proteomics
Source: Gigascience. 2025 Jan 11;14:giae110. doi: 10.1093/gigascience/giae110 (PMC11724719; doi:10.1093/gigascience/giae110)
Supplement: giae110_Supplemental_Files [file giae110_supplemental_files.zip]

Archive with 4 entries (4 files):
- Supplementary_1.xlsx
- Supplementary_2-5_corrected.docx
- Supplementary_2-6.docx
- Supplementary_3.xlsx
