# Supplementary material for: Similar, but not the same: multiomics comparison of human valve interstitial cells and osteoblast osteogenic differentiation expanded with an estimation of data-dependent and data-independent PASEF proteomics
Source: Gigascience. 2025 Jan 11;14:giae110. doi: 10.1093/gigascience/giae110 (PMC11724719; doi:10.1093/gigascience/giae110)
Supplement: giae110_Supplemental_Files [file giae110_supplemental_files.zip › Supplementary_1.xlsx]

## Sheet: Legend
Supplementary 1. Analysis of differential expression data from transcriptomes and proteomes of VIC and osteoblasts.
Differentially expressed proteins (DEPs) and differentially expressed genes (DEGs) were selected using |logFC| > 1 and adj. p-value < 0.05
List	Description
DIA OB	DEPs from the DIA dataset. Comparison of differentiated osteoblasts with control osteoblasts.
DIA VIC	DEPs from the DIA dataset. Comparison of differentiated VIC with control VIC.
DIA OB_VIC contr	DEPs from the DIA dataset. Comparison of control osteoblasts with control VIC.
DIA OB_VIC diff	DEPs from the DIA dataset. Comparison of differentiated osteoblasts with differentiated VIC.
DDA OB	DEPs from the DDA dataset. Comparison of differentiated osteoblasts with control osteoblasts.
DDA VIC	DEPs from the DDA dataset. Comparison of differentiated VIC with control VIC.
DDA OB_VIC contr	DEPs from the DDA dataset. Comparison of control osteoblasts with control VIC.
DDA OB_VIC diff	DEPs from the DDA dataset. Comparison of differentiated osteoblasts with differentiated VIC.
DIA-ML OB	DEPs from the DIA-ML dataset. Comparison of differentiated osteoblasts with control osteoblasts.
DIA-ML VIC	DEPs from the DIA-ML dataset. Comparison of differentiated VIC with control VIC.
DIA-ML OB_VIC contr	DEPs from the DIA-ML dataset. Comparison of control osteoblasts with control VIC.
DIA-ML OB_VIC diff	DEPs from the DIA-ML dataset. Comparison of differentiated osteoblasts with differentiated VIC.
RNA OB	DEGs from the RNA-seq dataset. Comparison of differentiated osteoblasts with control osteoblasts.
RNA VIC	DEGs from the RNA-seq dataset. Comparison of differentiated VIC with control VIC.
RNA OB_VIC contr	DEGs from the RNA-seq dataset. Comparison of control osteoblasts with control VIC.
RNA OB_VIC diff	DEGs from the RNA-seq dataset. Comparison of differentiated osteoblasts with differentiated VIC.

## Sheet: DIA OB
List 1. DIA OB. DEPs from the DIA dataset. Comparison of differentiated osteoblasts with control osteoblasts.
	logFC	AveExpr	t	P.Value	adj.P.Val	B
ALCAM	-1.81289515151516	16.131171714876	-9.63117293649151	2.34630903771175e-09	9.63159859980674e-06	11.2724199037449
SLC44A1	-2.15037886363636	15.5487301239669	-8.27708645644261	3.30044402894993e-08	6.77416136941972e-05	8.88937222072705
ITGA5	-1.23667303030303	16.6235259297521	-7.67352038748049	1.15879268399463e-07	0.00014011402831299	7.73661025245097
ACSL1	-1.27985098484848	13.923577768595	-7.59639472617607	1.36530112850661e-07	0.00014011402831299	7.58523642999595
PIK3R1	-1.47855740758668	10.7562372430583	-7.03337978504848	4.63007814781445e-07	0.000380129415935566	6.45255185522563
OSBPL5	-1.7761463058928	11.6559859678409	-6.91214708234454	6.05576026923502e-07	0.000414314931753496	6.20237760306873
TNFAIP8L3	-1.90760878763627	11.4807178526816	-6.6997080996903	9.7375421049166e-07	0.00057103729058118	5.75876452545537
EPS8	-1.15760333333334	13.6393388636364	-6.43260543592199	1.78376646166225e-06	0.000915295165640443	5.1918002918322
CFH	-2.18821042953397	11.4317949729658	-6.37100880158931	2.05356034565669e-06	0.000936651690991188	5.05963940615852
STON1	-1.7519213559632	11.5437660302226	-6.25564293872412	2.67675867646583e-06	0.00106218284492242	4.81072817825739
FASN	-1.2924659090909	15.8041927066116	-6.22901037401726	2.84628776958504e-06	0.00106218284492242	4.75301382974457
SEC14L2	-1.60088275743141	12.4038088925226	-6.15898179705154	3.34639779710402e-06	0.00107957105956885	4.60081373381803
HIP1R	-2.17618809220576	9.77757326153267	-6.14973220052213	3.41886084638126e-06	0.00107957105956885	4.58066300754315
RIN1	1.21193253640313	11.206292615525	6.07760782146588	4.04180943717412e-06	0.00118511626711427	4.42316019588356
PCNP	1.21886140676828	13.4789947196417	6.001071094892	4.83057146139444e-06	0.00132196638993495	4.25530401923208
TBC1D4	-1.43092075757576	12.2367707522294	-5.82404647832459	7.31387862954601e-06	0.00184065198416339	3.86433073472759
EOGT	-0.99815025743141	12.762046578473	-5.76840651884995	8.3381558012348e-06	0.00184065198416339	3.7406868334245
ITGB5	-1.24809909090909	16.7438944008264	-5.76231703115179	8.45879132618584e-06	0.00184065198416339	3.72713337137949
SH2D4A	1.39880659090909	12.6922662809917	5.75066160850013	8.69467185861032e-06	0.00184065198416339	3.70118012384425
PTK2B	-2.32285483968096	10.583869261185	-5.73755891222506	8.96785375962675e-06	0.00184065198416339	3.67198610408576
IDI1	-1.01035795454545	13.537736446281	-5.70956409320673	9.58118977510551e-06	0.00187289447746705	3.60954733555193
SLC4A7	1.44320855224201	11.377656147108	5.56791393744536	1.34063937118027e-05	0.00250151119031591	3.29232351593864
CARMIL1	-1.03524862560639	12.1147879475874	-5.49063900976089	1.61158174759203e-05	0.00283542593533576	3.1183971181765
NT5DC3	-1.55318497590958	11.9921240354957	-5.47880423905677	1.65773988911226e-05	0.00283542593533576	3.09170819638522
DIAPH2	-1.01608477272728	12.9220463016529	-5.33446229226494	2.34166572422699e-05	0.00383820871951912	2.76514664805274
ANK1	1.53887512629168	8.12665666808934	5.31885710687946	2.43102135706449e-05	0.00383820871951912	2.72972952978091
AKAP12	1.21337939393939	13.977456322314	5.23831878712425	2.95027133628252e-05	0.00425674455591627	2.54661716054141
NT5C2	-0.992614478810198	13.3796037578452	-5.23171973874582	2.9975086563527e-05	0.00425674455591627	2.53159013724659
PTPRM	-1.12672810606061	11.7280273966942	-5.23037878345393	3.00720078249871e-05	0.00425674455591627	2.52853615950762
TCEA1	1.04004196969697	12.7485020661157	5.1430430734013	3.71191811139057e-05	0.00503383069038668	2.32933523568352
PYGB	-1.23556727272728	16.5504106198347	-5.13317286038213	3.80143121563915e-05	0.00503383069038668	2.30678706931377
TGFBR2	-1.33515755318526	11.0607233625794	-5.09104728055691	4.20870264895827e-05	0.00518195130817006	2.21047557195491
TOR1AIP1	0.855324166666666	13.7775244628099	5.08533973733394	4.26718089446392e-05	0.00518195130817006	2.1974170603554
ARMC8	-0.956568525218666	11.5312159611295	-5.08294184054432	4.29199377534183e-05	0.00518195130817006	2.19193016393286
SEPTIN9	0.668404772727275	15.7464833677686	5.07018392678477	4.42648467472942e-05	0.00519163416850407	2.16273089746466
UGP2	-0.667417954545458	15.3835723553719	-5.03708456692727	4.79562838416782e-05	0.00528897598206077	2.08692617890841
ACSS2	-0.924546893939389	13.4811875413223	-5.02072781095829	4.98938866376726e-05	0.00528897598206077	2.04943993884022
MRPS36	0.896648787878789	13.8193439876033	5.01809130729334	5.02135282593313e-05	0.00528897598206077	2.04339607367795
STAT5B	-0.7378994492883	11.1358011760323	-5.01780393795817	5.02484928868136e-05	0.00528897598206077	2.0427372884641
MYO1B	1.08479136363636	14.0805651239669	4.98064163137725	5.49838422507474e-05	0.00564271681098295	1.95750189863409
SEMA3C	1.09002689393939	11.6426447727273	4.95370058581168	5.86964918865856e-05	0.00587680729742522	1.89565957055705
PTX3	-1.3769025	13.364654142562	-4.94147988698137	6.04630826916945e-05	0.00590954653450966	1.86759392803503
SORT1	-1.42528741617845	12.0321143617034	-4.89967382234115	6.69226263902774e-05	0.0061507398073213	1.77152309322881
GBE1	-0.924360606060606	16.1664438842975	-4.89719513662349	6.73267963090798e-05	0.0061507398073213	1.76582420423048
MYO6	-1.07816446969697	13.3636003305785	-4.89658968952995	6.74258931375051e-05	0.0061507398073213	1.76443213899947
HSPB2	-1.3799110210025	11.3010617114712	-4.8268524273771	7.9883297018293e-05	0.00712871596217593	1.60397218193094
CRLF1	-1.58738742344507	9.54620765987425	-4.78932036298776	8.75236468936514e-05	0.00752750827016756	1.51752452876014
PLSCR4	-1.44575753478919	11.786381829355	-4.7869995378488	8.80195851322882e-05	0.00752750827016756	1.51217708795579
CRYAB	-1.44796363636364	18.8008151239669	-4.76138271544564	9.36854124058365e-05	0.00770161600250232	1.45313931415966
GNAS	-0.617102803030301	14.5334873760331	-4.76084698058624	9.38077466809052e-05	0.00770161600250232	1.45190437136119
P4HTM	1.06561193469088	9.40509685101377	4.74375002217638	9.77974660495667e-05	0.00787173721830336	1.41248810945793
SH3D19	-0.98389578890831	11.5489008223538	-4.71668862718348	0.000104464717516198	0.00824668587315371	1.35007878350462
MFGE8	-1.42853606060606	16.8749561363636	-4.68774094742737	0.000112104160273008	0.00868278448906977	1.28329359062733
SETD7	0.690822272727274	13.8990395764463	4.65911317127781	0.000120212054992026	0.00913834232856051	1.21722287682517
PIK3CA	-0.795897829203172	11.9691667242764	-4.62420818946334	0.000130900111169116	0.00976990829725856	1.13663696229757
SLC44A2	-1.06494583333334	12.9989406683523	-4.5709112643013	0.000149091886114174	0.0109289677231908	1.01354050796045
ECPAS	-0.622608787878786	13.6041761983471	-4.56067569461438	0.000152866096438048	0.0110090408048805	0.989894592288984
GCLC	-1.29717265151515	12.5952759374424	-4.54334359858155	0.000159477101009653	0.0112871293042177	0.949851224444698
SLC17A5	-1.20136779626107	12.5580228944081	-4.53087831204298	0.000164408496620599	0.0114389301462298	0.921049697160125
TMTC3	-0.775913863636363	12.455194607438	-4.51971025296723	0.000168956547718382	0.0114446092869227	0.895244093373407
LIMA1	0.792137575757565	15.922396177686	4.51703155191278	0.000170066057613223	0.0114446092869227	0.889054349348336
IFITM3	-1.77668439393939	14.1036879545455	-4.4755811795875	0.000188196654634689	0.0124604397947645	0.793267468218569
TUBB3	0.939987272727274	15.8518548347107	4.45010842613175	0.000200287579952912	0.0130504843762969	0.734399450325324
NNMT	-0.961313674242415	17.378296642562	-4.44286095116844	0.000203867839425849	0.0130762106381736	0.717650280842343
HIP1	-1.41188774528674	12.1368253964626	-4.42642023479317	0.000212229125172985	0.01340308552054	0.679655425573954
TRIP10	-0.766560681818181	13.1728337190083	-4.40948168150475	0.000221203069862078	0.0137581606330883	0.640510872772477
C2CD2	-1.13638258369882	9.82841834460945	-4.39708882184516	0.00022800858429066	0.0138687011307538	0.611872185689337
PXK	0.760384029104907	11.4589267523929	4.39399979040058	0.000229737314711634	0.0138687011307538	0.604733886800091
PRKD1	-1.05659950301925	10.6240580697233	-4.38721304081347	0.000233581645382766	0.0138964152796559	0.589050947617348
STXBP5	-0.689963409090904	12.688533946281	-4.34545605541115	0.000258693052356479	0.0151704997131907	0.492567905827952
PROS1	-1.7617875295166	11.749630188354	-4.33419275534388	0.000265917442894902	0.0153692783192503	0.466546770925799
TNS2	-1.24373797877892	11.037378073886	-4.32861295363401	0.000269570776854085	0.0153692783192503	0.453656689686444
AHCY	-0.890007196969703	16.3632671694215	-4.30258661015476	0.000287285536658076	0.0159707273838905	0.393539355933964
DPYSL3	0.843353106060608	17.5744193801653	4.30171140340338	0.000287901053936151	0.0159707273838905	0.391517963889095
SUSD5	-1.10206977812371	12.4060388001811	-4.25782315868995	0.000320517519035206	0.017542992208527	0.290174332978556
DNASE1L1	-0.889876550136954	11.4129267047471	-4.237451350648	0.000336886994262742	0.0180768612127397	0.243149475005044
ATP8B1	1.25044593225289	10.7711307967517	4.23283509621436	0.000340710816614329	0.0180768612127397	0.232495261419938
MCRIP1	0.675663214684308	12.2072150750752	4.22952137703311	0.000343482381143409	0.0180768612127397	0.22484765888885
PLCD1	-0.592076212121212	14.0919062809917	-4.22329944121993	0.000348747286644445	0.0181216153376639	0.210489194628836
ADAM9	-0.999733636363638	11.8994048966942	-4.19556536221468	0.000373212246264925	0.018990296083994	0.146501907404534
CPPED1	-1.01035977272728	15.7889671280992	-4.19391906703566	0.000374717169988675	0.018990296083994	0.142704439854029
PPP1R14B	0.638979318181816	14.9250341115702	4.16212174750625	0.000405000681569009	0.0202747292419608	0.069377980758019
TEP1	-0.914677053428781	10.8062361137187	-4.14326960156485	0.000424094815855219	0.0209748098685021	0.025922713962454
GLIPR1	1.00838627682348	12.5635934947506	4.13584273197041	0.00043186098361136	0.0210491190214391	0.00880750386731766
PTPN11	-0.610283106060598	13.4332659504132	-4.13207706840824	0.000435852647216157	0.0210491190214391	0.000130465547709235
MYDGF	0.642750606060604	15.5631248966942	4.12043695346807	0.000448425202414247	0.0214044820454707	-0.0266872407787728
CCDC92	0.945256297110435	11.4332485757212	4.09627140031901	0.000475691359668594	0.0220590413647913	-0.0823419048937266
RAB23	0.907356704545455	13.8121738119835	4.09531875577774	0.000476799406629745	0.0220590413647913	-0.0845353117857046
CPD	0.600425244391952	11.2598343829702	4.09367584424685	0.000478716360733249	0.0220590413647913	-0.0883179091289499
DNAJB4	-1.16580674242424	14.8947812809917	-4.08841781930957	0.000484903147978483	0.0220590413647913	-0.100422925372072
RND3	1.38950110064997	12.437995679593	4.08496694016078	0.000489006763506946	0.0220590413647913	-0.108366758882291
CCDC12	1.43376117744195	9.82179714648081	4.07210383572987	0.000504609709130259	0.0225154658258665	-0.137971759183609
ERGIC1	-0.885976893939391	15.7979291735537	-4.05011380939308	0.000532438949394767	0.0234828841592647	-0.188561792553188
APEX1	0.637146613790497	14.4350308408671	4.0460608061149	0.000537732304743212	0.0234828841592647	-0.197883091620549
SLC26A6	-1.35088076235106	9.68982218978607	-4.016034130708	0.000578612041758459	0.0250021308570366	-0.266909302664938
FUBP3	0.607530909090912	13.7066474380165	3.98490894805056	0.000624247955304625	0.0266931026721405	-0.338400408944509
VCL	-0.577046742424233	17.8827633264463	-3.97405061400857	0.000640995252433206	0.0271266547550342	-0.363325429854957
APOL2	-1.18270696969697	15.2202915909091	-3.93519190889787	0.000704664800814811	0.0295168266055592	-0.452455023653149
CASP8	1.2212217763736	9.43577175437706	3.9059262107936	0.000756721383271793	0.0313771846296031	-0.51950502429291
MAP4	0.547279015151519	16.1367773140496	3.89848299553199	0.000770558037881818	0.0316314074550486	-0.536546963315794
DUSP23	-1.1904146969697	13.4129510743802	-3.88109946399067	0.000803857303175952	0.0326716260350226	-0.576330053712005
DCXR	-0.805639977668527	11.7848277238082	-3.87441789752748	0.000817032068030626	0.0328815356790757	-0.591614250429459
CYB5A	-0.928236893939395	14.5605632644628	-3.84537325871399	0.000876831394626054	0.0349455618926209	-0.658008150964556
GALNT10	-0.732559859704192	10.2615069169312	-3.83626298691942	0.000896465852976378	0.0349764569741365	-0.678817615042666
MME	-1.4558403030303	13.6930565966207	-3.83356955141568	0.000902353608116878	0.0349764569741365	-0.684968398229318
MYO1D	-0.981568787878787	14.3622315702479	-3.83085554408698	0.000908325020468439	0.0349764569741365	-0.691165461912409
SAR1A	-0.519014166666665	16.6878449793388	-3.82933464533376	0.000911688403467139	0.0349764569741365	-0.694637918147063
CALCOCO2	-0.603808636363638	11.3486564053888	-3.82143505839651	0.000929357033215865	0.0353241724199178	-0.712670363222784
DOCK9	-0.884067880627841	8.62727467739347	-3.80315175955818	0.000971559568770725	0.036355288680787	-0.754382341254997
JPT2	1.23517268939394	13.5474417871901	3.80203504848706	0.00097419774784082	0.036355288680787	-0.756928954949646
DTD1	0.549907348484853	13.1968725179834	3.7955497803181	0.000989659442092964	0.0364967697087309	-0.771715847541383
CNOT4	0.82881994769858	9.32251871264641	3.79301408983993	0.000995770574269882	0.0364967697087309	-0.777496245227361
FRMD8	-0.622727272727271	11.9856763172513	-3.78319456786863	0.00101978986063292	0.0368378824781373	-0.799874724926365
IRF2BPL	1.0153702051799	10.1299257266021	3.78188938169322	0.0010230252381261	0.0368378824781373	-0.802848462209749
NCKIPSD	-0.684057884350118	11.6771387381524	-3.77227193156292	0.00104718023837367	0.0370409759086782	-0.824755345858057
ITGA1	-0.985377954545456	12.5869647265242	-3.77216365716161	0.00104745535979898	0.0370409759086782	-0.825001920441933
TTLL12	-0.625913863636368	13.0906721900826	-3.76891807569033	0.00105573548874917	0.0370409759086782	-0.832392541326681
ASNS	1.20945128787879	14.2027890785989	3.75290248465976	0.00109755029912643	0.0381817286263899	-0.868845535543624
NSDHL	-0.553167992424248	14.3613246384298	-3.74856017326362	0.00110916655225504	0.0382615856891338	-0.878724211801339
MAP2K2	-0.673442045454552	14.6384410020661	-3.742887990183	0.00112452332241577	0.0384648016908638	-0.89162516820576
IDE	-0.479430795454547	13.2729275687025	-3.73471952971273	0.00114700775505492	0.0384648016908638	-0.910197380649462
ITIH3	1.27697780303031	16.0263999586777	3.7347126670402	0.00114702683042591	0.0384648016908638	-0.910212980787255
PDXK	-0.582679545454546	15.0158420041322	-3.73273445063831	0.00115253851595037	0.0384648016908638	-0.914709613315526
APBB2	-0.944582143259547	9.98991067043154	-3.72467370363603	0.00117526868599239	0.0389070802903127	-0.933027662747538
FKBP8	0.662386742424243	13.2484604302727	3.71520449968582	0.00120253574219946	0.0394912737738302	-0.954536837621968
SWAP70	-0.560667803030304	14.1037348347107	-3.7044568025002	0.00123424058949253	0.0402107747608478	-0.978937338100129
PSD3	1.14862136484445	10.8319402416089	3.69051486519863	0.00127659848525137	0.0412632817476919	-1.01056913556348
EPHX1	-1.04865015151515	16.4376629338843	-3.6767845655872	0.00131971238721413	0.042323588668078	-1.04169756501187
HBA1	1.34467916666667	17.1228011570248	3.67069230560456	0.00133929882451943	0.0425720162751785	-1.05550202764762
OCIAD2	0.941369300239717	11.7149351231937	3.66719098463435	0.00135068471882667	0.0425720162751785	-1.06343356311683
DAB2	1.02943681818182	13.3730622520661	3.6647828257605	0.00135857104312994	0.0425720162751785	-1.06888785943701
DIPK2A	-0.753846920454338	10.333715520554	-3.65312266642951	0.00139740191878718	0.0434570823986467	-1.09528674812968
OGFR	0.878814719257189	12.3715748492935	3.64879753420311	0.00141208161841691	0.0434784753655078	-1.10507449354753
UEVLD	-0.598413638408404	12.0308757856816	-3.64455531425366	0.00142662730715689	0.0434784753655078	-1.11467223965571
TMEM200A	1.28859465358155	9.33557524613698	3.64221833743254	0.00143470319526599	0.0434784753655078	-1.11995848942974
PARD3	0.645175669920418	10.2797022021098	3.64056143477591	0.00144045618750525	0.0434784753655078	-1.12370597342163
RPS14	0.795294318181819	16.3437506404959	3.62466533687066	0.00149681574402992	0.0448498440090718	-1.15964026888388
PPIL4	0.509300000000001	11.66506562506	3.61599502274817	0.00152846464842377	0.0454662853752145	-1.17922579836533
SH3PXD2B	-0.669097121212122	12.3565482334711	-3.60940959517477	0.00155294196460618	0.0458620630554559	-1.19409486496104
CD44	0.946590757575756	17.8909154752066	3.60193771749168	0.00158118092972598	0.0463624836894652	-1.21095815579418
MAP1LC3A	0.814056060606063	14.3053217768595	3.5915224099645	0.00162138786620884	0.0472042353956545	-1.23445142991167
C11orf68	0.540591515151515	13.5426875619835	3.57899300852788	0.001671088565946	0.0483085814310447	-1.26269292417817
MID1	1.19153092515752	10.2832116797984	3.56907083029849	0.00171150600535083	0.048776715479421	-1.28504160597177
RABL3	-0.723470590721128	11.6425476281504	-3.56807583668117	0.00171561161973699	0.048776715479421	-1.28728193323243
RAP1A	-0.601901893939399	17.2102670454545	-3.5663082435907	0.00172292904860318	0.048776715479421	-1.29126148650379
C4A	1.05172045454545	15.222648822314	3.5609596572687	0.00174525808856368	0.0490704414626979	-1.30330046974859
STAT3	-0.621779999999998	13.7368980371901	-3.55138948222962	0.00178592215882547	0.0494178518954646	-1.3248310987514
CHCHD5	1.29344397333659	11.3740734507588	3.55036577071362	0.00179032661261355	0.0494178518954646	-1.32713339543813
SLC1A5	0.8207128030303	13.4603799173554	3.5484173640204	0.00179873897555424	0.0494178518954646	-1.33151486792558
PXN	-0.445697575757572	13.6731414876033	-3.54679619146934	0.00180576803515705	0.0494178518954646	-1.33516003710222
AARS1	0.432692992424242	15.3045286260331	3.51916976882854	0.00192977581698989	0.0524617862830695	-1.39721555047939
FOXO1	-1.5282823272974	8.4556047939735	-3.50199158607538	0.00201105401227096	0.0540708146797431	-1.43574164567366
ANKRD13A	0.657196073348986	12.4195018766899	3.5011115798816	0.00201530685651661	0.0540708146797431	-1.43771399706387
AGL	-0.716032272727277	13.8199100619835	-3.49465111025123	0.00204679955652049	0.0542194241993863	-1.45218997315432
ARMC9	0.737549166666668	12.7711652066116	3.49455695899859	0.00204726205868572	0.0542194241993863	-1.45240088792847
SH3BGRL3	0.702554393939398	17.804962107438	3.4759243348468	0.00214083482554932	0.0558947744704515	-1.49411256064762
ENDOD1	-0.710692045454545	14.7841453305785	-3.47406658336362	0.00215039081359368	0.0558947744704515	-1.49826824640288
CHID1	-0.579420530303032	12.9679036363636	-3.47387665486829	0.00215137012578108	0.0558947744704515	-1.49869307336497
PHKA1	-0.84732569601189	10.3396718052591	-3.46640344556947	0.00219025202099102	0.0562421934164153	-1.5154041541078
PPP2R1B	1.20961416009728	9.60204755517333	3.46604313060449	0.00219214395776527	0.0562421934164153	-1.51620962878407
TEX2	-1.03559105185671	10.6633720486715	-3.46160527161846	0.00221557775179778	0.0564903519945955	-1.52612854849187
CDK2	-0.871214089188324	10.9818677105156	-3.45863668349792	0.002231389792002	0.0565423154084457	-1.53276168421282
ABAT	-1.17823268623425	10.9870541021014	-3.44701217554886	0.00229437651900237	0.0577816908619921	-1.55872147515935
IFT27	0.941011336837811	12.3267912654188	3.43619535182928	0.00235454660572649	0.0583894335160338	-1.58285659114389
PLXDC2	-1.04461431818182	11.8734364340476	-3.43582811760837	0.00235661624281716	0.0583894335160338	-1.58367562709687
STK39	-0.625759696969695	12.0758131204836	-3.43501935318913	0.00236118050271903	0.0583894335160338	-1.58547931666563
AKAP13	-0.902939224584316	10.4066315605091	-3.42609847839383	0.002412102244473	0.0592914952907885	-1.60536682857388
ALDH1L1	-0.882281893939396	15.6609080371901	-3.40904927387424	0.0025124239955446	0.0613898839387536	-1.64333561540322
FRMD6	0.864121719976518	12.0883308121598	3.40337687714391	0.00254669663968038	0.0618591106857276	-1.65595649252769
PLPBP	-0.49050088445461	13.7346701720082	-3.39451103244677	0.00260118036296112	0.0627675056516154	-1.67567090344041
SPR	-0.503417651515148	13.9133316528926	-3.3908647599163	0.0026239167286341	0.0627675056516154	-1.68377468821984
AP3S1	1.32557363636364	13.3943440495868	3.38989979989268	0.00262996613205307	0.0627675056516154	-1.68591888539902
PPA1	-0.4905896969697	16.2789574793388	-3.38475033552927	0.00266247933433918	0.0631761714882216	-1.6973583695108
IMPDH1	-0.56695814933583	12.2189345956357	-3.38228742352325	0.00267816825237113	0.0631832222757672	-1.70282795663591
DHRS7	-0.631378712121206	13.4883786157025	-3.3682574610512	0.00276927521678209	0.0647967280986594	-1.73396366800842
CD2BP2	1.15110052721069	10.5753432194867	3.36691794636312	0.00277813012067334	0.0647967280986594	-1.73693440935739
EEF1D	0.497375984848485	16.8106164669422	3.35715064833353	0.0028435370211712	0.0659475676378972	-1.75858569598002
UBQLN2	0.838963575186472	12.1916183717451	3.35384215242648	0.00286603095731495	0.0660958262908868	-1.76591551677581
RECK	-0.847470000000005	13.4658398113718	-3.34511037201695	0.00292623304352775	0.0671071879535275	-1.78525017414347
KIF13B	-0.643488594357569	11.8899259699124	-3.34272231131535	0.00294291120948486	0.0671147250829741	-1.79053543172172
KPNA3	-0.384289545454543	14.9882202066116	-3.33070038061814	0.00302828871821883	0.0686802496590513	-1.81712531821495
SLC3A2	1.05312371212121	15.4399634710744	3.32242063502971	0.0030884877463154	0.0693982750329477	-1.83542160906618
DNAJC3	-0.569118030303027	13.5998690289256	-3.32112518688068	0.00309801128586255	0.0693982750329477	-1.83828300224679
SLC7A1	0.876624687856472	11.8599944757677	3.31940984700152	0.0031106656774817	0.0693982750329477	-1.8420713350264
PDE5A	1.04846172604594	10.9269528350453	3.30996962067058	0.00318121356394839	0.0705885496216656	-1.86290945391474
NLE1	0.626945813674235	11.4956013245712	3.30327033556201	0.00323222011415685	0.0713347503688918	-1.87768628201839
SLC2A10	-0.892855056353618	11.8169663195394	-3.2951506955998	0.00329510808195757	0.0721285283396718	-1.89558367090587
CDC42EP1	0.617816358404554	13.0213224302832	3.29404978855495	0.00330372588430898	0.0721285283396718	-1.89800925168861
IARS2	-0.509318030303028	14.5327573347107	-3.29186421544221	0.00332089935595566	0.0721285283396718	-1.9028238846159
FADS1	-1.06629752355317	10.9943418384721	-3.2893830797954	0.00334050047964732	0.0721723919418538	-1.90828841231716
BCAT2	-0.630509772727279	13.4964247520661	-3.28702325444081	0.00335924759848626	0.072197441841812	-1.91348457103472
PPP1R18	0.756876363636364	13.4347741528926	3.28176325532459	0.00340140336580948	0.072722712586708	-1.92506249876892
RAB31	-0.896341060606064	12.1599383835006	-3.27462588073566	0.00345942835488637	0.0732146150506244	-1.94076345317299
LMAN2	-0.491748484848481	15.192019607438	-3.27331257812296	0.00347020945114053	0.0732146150506244	-1.94365131085742
ARHGAP17	0.420875227272729	12.7640434090909	3.27020537942817	0.00349584707304491	0.0732146150506244	-1.95048235682815
IRAK1	-0.756797925796285	10.479529808718	-3.26825125913844	0.00351206476564169	0.0732146150506244	-1.95477735468096
QSOX1	0.729015947277077	11.5274723656186	3.26806815807672	0.0035135881035257	0.0732146150506244	-1.95517975419003
ATL3	-0.39789772727273	15.2728099586777	-3.26187795997772	0.00356546779694221	0.0735286412215952	-1.96877967128607
EDF1	0.727962196969695	13.5478402479339	3.25900952402056	0.00358975955354285	0.0735286412215952	-1.97507885757302
GPD1L	-0.676546853526146	12.5015010647408	-3.25784807647692	0.00359964108950113	0.0735286412215952	-1.97762893250631
KPNA4	-0.523701590909097	13.8489602272727	-3.25777001442169	0.00360030618405375	0.0735286412215952	-1.97780031515215
FUBP1	0.650512045454546	14.048375268595	3.24882773627891	0.00367729009007269	0.0747290882165761	-1.99742404504435
NUDT1	0.501690606060606	11.5923554657763	3.23143723988321	0.00383160617167412	0.076915070747352	-2.03553716964602
CD81	-0.641954318181817	15.003678161157	-3.23082037919734	0.00383719376748793	0.076915070747352	-2.03688785765912
TMEM109	1.08185795454546	14.3052483264463	3.23039303816676	0.00384106930650601	0.076915070747352	-2.03782352075155
AKR1A1	-0.474526363636357	17.3050657024793	-3.20577226987607	0.00407087983588763	0.0810226266014781	-2.09166142431205
PC	-0.734697196969693	13.3502284090909	-3.20375867248579	0.00409025353457722	0.0810226266014781	-2.09605844866961
HACD3	-0.528765606060608	13.4860342561983	-3.20169391766487	0.0041102122157334	0.0810226266014781	-2.10056621901782
HPCAL1	0.644492954545456	13.3067655747836	3.20004764790228	0.00412619325398829	0.0810226266014781	-2.10415965190941
PTPN13	-1.03603535834355	9.30373212468443	-3.19812999159998	0.00414488467388804	0.0810226266014781	-2.10834467380472
CD14	-1.47806876467969	11.4640696417349	-3.18888949020847	0.00423610795045111	0.0824133797943213	-2.12849888669461
PTPN1	-0.44342147354843	12.6649007220507	-3.17522784983864	0.00437454867076437	0.0844152240717661	-2.15825945769428
INIP	1.58103275430222	8.72762701757667	3.17468567583421	0.00438013221127556	0.0844152240717661	-2.15943962661859
TMSB10	0.623406363636359	17.9839898553719	3.17032176844956	0.00442532548956873	0.0846595062485106	-2.16893616239046
PLIN3	0.615796515151512	17.0125576239669	3.16948385596667	0.00443405452945914	0.0846595062485106	-2.17075907262718
FYN	-1.02535530519273	10.5154716567727	-3.16568558894318	0.00447383275556055	0.0850235345443336	-2.17902025224974
ITSN1	-0.5174864332359	11.7030993405224	-3.15509283144724	0.00458660044146894	0.0867649530517511	-2.20204113701026
SRGN	-1.348804676391	10.2722867525531	-3.14894897148974	0.00465326087291181	0.0876221829509311	-2.21538100437164
NELFE	1.13624923949756	10.2356022440237	3.13575235712025	0.00479962462401257	0.0892550423199616	-2.24400313864032
PCCA	-0.548960378787875	12.4928979578206	-3.13529288432312	0.00480479996918081	0.0892550423199616	-2.24499892085462
TMEM43	-0.493276818181823	16.8577669834711	-3.13323235121259	0.00482807550195436	0.0892550423199616	-2.24946392630881
SAP18	1.28826775028108	10.6020928251137	3.13312199802712	0.0048293251068938	0.0892550423199616	-2.24970302305337
PON2	-0.578805075757572	14.8204118801653	-3.13141535028742	0.00484869048412946	0.0892550423199616	-2.25340034906499
UPF3B	1.05344491920184	9.79049351876295	3.12204168154355	0.00495639860300165	0.090483106315323	-2.27369484701588
FADS3	-0.707285227272729	11.7014251202115	-3.12177571430965	0.0049594881658825	0.090483106315323	-2.2742703617075
GUSB	0.64728152620682	10.544948554601	3.11503801118412	0.00503837875231833	0.0911310303601795	-2.28884388012727
DBNL	0.590828020470532	14.743005472525	3.11495131815678	0.00503940167886985	0.0911310303601795	-2.28903132130234
TECR	-0.663955000000005	13.9673115495868	-3.11209416034624	0.0050732268719341	0.0913403346898662	-2.29520779681289
ACOT1	-0.910657803030308	13.9072130371901	-3.10782277488098	0.00512420381830672	0.0918552693194284	-2.30443764956338
MAP1A	0.777898257575762	14.5199318181818	3.09923314921091	0.00522821770309952	0.0924652488878545	-2.32298460855352
CANX	-0.424047651515153	18.2818594421488	-3.09523876051732	0.00527727784121179	0.0924652488878545	-2.33160300118583
RAPH1	0.783736893939398	14.1696398284704	3.09507581114265	0.00527928862719316	0.0924652488878545	-2.33195449816376
DCK	0.679516287878783	11.6171896900826	3.09453464617011	0.00528597187624035	0.0924652488878545	-2.33312179259496
TSPYL5	0.909021173256233	11.0126952881416	3.0939410558417	0.00529331195002363	0.0924652488878545	-2.33440208233896
DIAPH1	-0.524677954545457	14.2108500206612	-3.09393538728502	0.00529338209224015	0.0924652488878545	-2.33441430817233
PLPP1	-0.960430075757573	12.5268405306798	-3.0688993536868	0.00561207892392906	0.0973678189533953	-2.38833047156565
MIOS	-0.596356434354933	10.4529777993659	-3.0678664335201	0.00562561701627384	0.0973678189533953	-2.39055139725913
NPR2	-0.534437217185666	10.8904223251818	-3.06637662809222	0.00564519876026993	0.0973678189533953	-2.39375419684521
PANK4	-0.526144584179509	11.0463399409355	-3.06424853940613	0.00567328391288018	0.0974428052818959	-2.39832816985998
HIBCH	-0.620067575757572	13.0329703719008	-3.057862854822	0.00575836824116448	0.098231953267999	-2.41204594922729
NEDD4	-0.453895303030302	12.3168763842975	-3.05721348613028	0.00576708909563648	0.098231953267999	-2.41344032246858
STAT5A	-0.75260036942902	10.2199243375903	-3.05113862028401	0.00584929131952972	0.0989673913117003	-2.42647929051277
SLC25A12	-0.638057092215586	12.743546727629	-3.04892455601496	0.0058795305492794	0.0989673913117003	-2.43122906163086
PNKP	0.448982278659047	10.8975610842813	3.04870095422015	0.00588259280878316	0.0989673913117003	-2.43170867540282
ANPEP	-0.82774977272727	17.591886177686	-3.0437975242973	0.00595013324511928	0.0995313682895217	-2.44222289269688
MAN2A1	-0.702841742424241	12.5302005578512	-3.04275361788279	0.00596460818495063	0.0995313682895217	-2.44446046191389
RETSAT	-0.71883659090909	12.712862768595	-3.03710194948021	0.00604356514174612	0.100440627153311	-2.45656946474533
MPP1	0.61553955990547	11.3018091071898	3.03074414026971	0.00613358911557241	0.101454687003284	-2.47018105996442
ANO6	-0.568196914881909	12.3022548989167	-3.02931433706035	0.00615401146499825	0.101454687003284	-2.47324064581969
LSS	-0.462139924242429	14.3266804958678	-3.02247089882444	0.00625266740756724	0.102273299718466	-2.4878769346261
MPC2	-0.679640909090908	13.9766747946425	-3.02241391070682	0.00625349530556275	0.102273299718466	-2.48799876306979
GCLM	0.596200272871627	14.4320562685557	3.01617651245015	0.00634474921822976	0.102795062971904	-2.50132758304379
JMJD6	0.830309755960405	11.2140908458537	3.01519377626208	0.00635924298420586	0.102795062971904	-2.50342663195177
HECW2	0.962277544536439	9.38648120547658	3.01449029155818	0.00636963777970335	0.102795062971904	-2.50492905699979
CLIC1	0.436614393939394	17.2282464669421	3.01341458217425	0.00638556420410123	0.102795062971904	-2.50722617336381
RAB22A	-0.537883716717824	10.5095033943746	-3.010060232376	0.00643547314284882	0.103115941487777	-2.51438713538758
ACTR10	-0.365796439393943	14.7989141115702	-3.00359346843272	0.00653275107163244	0.103115941487777	-2.52818372650595
ALDH6A1	-0.781204242424241	14.2416244834711	-3.00349030052154	0.00653431438969349	0.103115941487777	-2.52840373660371
GLIPR2	0.850987196969697	13.1429345454545	3.00168153848894	0.00656178126447239	0.103115941487777	-2.53226051679539
PFDN1	0.571882651515152	15.9206967355372	3.00148382935082	0.00656479028198778	0.103115941487777	-2.53268203169905
LPIN3	-0.982684469696968	11.8351975459809	-2.99999365211161	0.00658751258377395	0.103115941487777	-2.53585872939701
LSM12	0.532910454545451	12.6770110893317	2.99844370468813	0.00661122639203951	0.103115941487777	-2.5391621810844
RAB9A	-0.650745933538083	11.8398336218682	-2.99774336502106	0.0066219682828245	0.103115941487777	-2.5406546155081
CEP170	0.562791684680684	12.6684596620231	2.99711806691831	0.006631573338069	0.103115941487777	-2.54198701859742
TIAL1	0.446071742424245	13.5832761983471	2.99546059312138	0.00665709816941735	0.10312221881305	-2.54551827835118
PDAP1	0.847457121212122	13.6329277149271	2.98702887931295	0.00678841238506067	0.103691595933793	-2.56347008467037
MPC1	-0.71890442985762	10.7243995971406	-2.98581364220993	0.00680754208408936	0.103691595933793	-2.56605576124764
NSUN2	0.440835075757576	12.8474623347107	2.9835762312472	0.00684289776171274	0.103691595933793	-2.57081523168621
RAB21	-0.489072651515151	14.1381308677686	-2.98254576968688	0.00685924036830182	0.103691595933793	-2.57300677255594
TNS3	-0.666534393939392	13.661591177686	-2.98126807253969	0.00687955602019808	0.103691595933793	-2.57572370243539
LAYN	0.957882310155762	8.66230926263007	2.98034640902387	0.00689424649331018	0.103691595933793	-2.5776832631531
GGCX	-0.804010354053219	11.1483112398699	-2.98028328473294	0.00689525373728066	0.103691595933793	-2.57781746363723
SASH1	0.994845752220431	9.15054908945077	2.9796755384835	0.00690495847817127	0.103691595933793	-2.57910945691773
CNOT10	-0.772612082586521	10.4530751512482	-2.97797903009124	0.00693211841572623	0.103691595933793	-2.58271546416973
GRHPR	-0.451156590909092	16.2991389669421	-2.97708621940812	0.00694645283356715	0.103691595933793	-2.58461284345172
LNPEP	-0.578935909090912	13.2624720041322	-2.97513704783745	0.00697784639759325	0.103782824138117	-2.58875438008848
DHCR24	-0.979971560579001	11.9125155098301	-2.96359290331074	0.00716658556317344	0.106205175945224	-2.61326055601206
ACO1	-0.533337424242429	15.0042938016529	-2.96098608755803	0.00720987769850398	0.106462402706327	-2.61878902196419
PDP1	-0.557798484848487	13.635887892562	-2.9580179394882	0.00725947578767173	0.106810566696747	-2.62508138283431
PPP3CA	0.4301075	13.8995701033058	2.9517865756352	0.00736466855722658	0.107795682585028	-2.63828326078843
SDSL	0.870875390438584	11.8375594520215	2.94948148722563	0.00740394997981365	0.107795682585028	-2.64316397673742
LEMD2	0.428339318181813	13.3027674793388	2.94940780660964	0.0074052088889106	0.107795682585028	-2.64331995980591
RTN2	-0.72829139014091	10.6896477549083	-2.94650332851586	0.00745499856775021	0.108136993359062	-2.64946751371907
HYI	1.04070211811271	9.38838156533695	2.93806615923725	0.00760145681156481	0.10987316975871	-2.66731129992023
PFDN2	0.405016666666665	14.4808970454545	2.93351082566782	0.00768167264060675	0.110494522842649	-2.67693659680585
UBR3	-0.782836142165467	9.13098115717302	-2.93050904733705	0.00773497380708542	0.110494522842649	-2.68327588913246
CUL3	-0.359201666666667	13.2757844421488	-2.93042544442805	0.0077364633594495	0.110494522842649	-2.68345240699627
GJA1	0.866610378787881	14.3562128719008	2.92954803713729	0.00775211268664625	0.110494522842649	-2.68530482468172
LAMA4	0.899739586545742	11.369621610348	2.92557154139508	0.00782341752167719	0.111125013586453	-2.69369726911126
CORO7	-0.527713179667737	11.0461998859701	-2.92324430629453	0.00786543918098103	0.11133664771699	-2.6986067238978
PEAK1	-0.676790157761697	10.5782928406664	-2.92170237481945	0.00789339986784185	0.111348475798937	-2.70185863076416
LRSAM1	0.398124090909089	12.4449216115702	2.91618883303633	0.00799415982064723	0.112383650903277	-2.7134807200815
CDR2L	0.783328358968243	10.4921276518187	2.91462426955724	0.00802297553807027	0.112403804040199	-2.71677701345444
SUN1	0.86983088839345	10.9757444535679	2.90913898626249	0.00812478859928811	0.113443051700944	-2.72832777999797
PHKG2	-0.792140496144841	11.4600508037394	-2.9060959922709	0.00818180151128533	0.113851848148564	-2.73473168130291
PFDN6	0.481931666666661	14.3611878099174	2.90081589344814	0.00828163692250026	0.114384471768077	-2.74583678442329
WASHC4	-0.420990075757576	13.0645446900826	-2.89985530830385	0.00829992426026601	0.114384471768077	-2.7478561668488
RPS26	-0.918353409090907	14.9696600593019	-2.8996587116783	0.00830367176294446	0.114384471768077	-2.74826942554539
RANBP3	0.601382272727269	12.4806561537881	2.89492682915527	0.00839435965284126	0.11524697784252	-2.75821255307887
EDEM3	-0.612778389799052	11.1186490102722	-2.89116333794604	0.00846716280501755	0.115859011048657	-2.76611585738565
FERMT2	-0.467772121212127	15.8731694214876	-2.88695059504357	0.00854937183701995	0.116595253790588	-2.77495737799743
SLC9A1	-1.28626725332189	12.1611657284329	-2.88329701375134	0.00862128583055365	0.117186683226565	-2.78262088408719
PMVK	0.47392333333333	13.523859214876	2.87290281418025	0.0088290483587395	0.11961466505817	-2.80440022258321
ABCC4	-0.816258225731474	11.8927323711629	-2.86736091131757	0.0089417657636695	0.120743251512708	-2.81599847961256
SQLE	-0.750466173843106	11.2151668292927	-2.85691405803831	0.00915798847555497	0.122813900155581	-2.83783548793058
AUP1	-0.601266254570197	11.4487219899417	-2.85578656404362	0.00918162049287559	0.122813900155581	-2.84019020476888
MAPRE3	0.49991326751311	12.1642202612025	2.85419411985101	0.009215096817671	0.122813900155581	-2.84351525516807
PAPSS2	-0.457610833333325	13.9185248140496	-2.85099011558617	0.00928280418402097	0.122813900155581	-2.85020280900387
UFD1	0.402933939393941	14.0003444214876	2.85075289701735	0.00928783591979435	0.122813900155581	-2.85069781223284
RHOBTB3	-1.44604939157417	8.8552917629552	-2.8484360469267	0.0093371163913967	0.122813900155581	-2.85553142526089
CTSZ	0.954216212121208	13.3219542975207	2.84811947541633	0.00934386933208333	0.122813900155581	-2.85619175008257
PPM1B	-0.484061742424242	11.9489368022325	-2.84731024531802	0.0093611525725319	0.122813900155581	-2.85787954663212
TTC28	0.822254136372129	9.59153558565973	2.84715962165184	0.0093643728985863	0.122813900155581	-2.85819367640544
A2M	1.27900303030303	17.6515551239669	2.8445646572941	0.0094200191192809	0.123134788262109	-2.86360439723986
FADS2	-1.18499933810493	11.6587469952883	-2.84322671906767	0.00944883271682441	0.123134788262109	-2.86639326289535
FLII	-0.369315984848486	15.1803678512397	-2.8402516393136	0.00951320471362401	0.123581346042489	-2.87259259404779
TTPAL	-1.12712682248761	9.28071958478808	-2.83841949717027	0.00955305449823027	0.123591046157556	-2.87640889914264
COL12A1	1.2961337253637	12.9340550356201	2.83745180389407	0.00957416630404452	0.123591046157556	-2.87842413988292
SORBS3	-0.398841818181815	13.1768290702479	-2.82825262715532	0.00977709229167477	0.125704205677802	-2.89756638615003
TARDBP	0.698857878787873	13.2326413636364	2.82726546870495	0.00979910982141205	0.125704205677802	-2.89961888769171
CRYBG1	-1.11828955731306	11.3635685844893	-2.82197948317603	0.00991781333970759	0.126631784251426	-2.91060407902535
PLA2G4A	1.13327872853826	11.4091170379262	2.82130249796465	0.00993311437977083	0.126631784251426	-2.91201030785118
DPYD	-0.63260281597085	11.821020412448	-2.8199130032708	0.00996458976006121	0.126639755309756	-2.91489608339468
DPY19L1	-0.798797765362242	11.8086395923676	-2.81729598616695	0.0100241293019178	0.127003243161644	-2.92032951291402
ANKMY2	0.68130947395154	10.3488807146639	2.81097816652686	0.010169263225695	0.128445617050702	-2.93343718270096
PPIB	0.87941681818182	18.4933069214876	2.80672804907699	0.0102680195206403	0.128955675558657	-2.94224750565105
METTL26	0.892118030303028	11.9175286370549	2.80523821604204	0.0103028528092822	0.128955675558657	-2.94533444538672
RDH5	0.960425596129328	9.6086661527935	2.80499935387164	0.0103084480046573	0.128955675558657	-2.94582929982321
ZNF207	0.579967727272727	12.886684214876	2.80385462714612	0.0103353026209009	0.128955675558657	-2.9482005833447
WASF3	-1.03300035030996	9.6693635192497	-2.80105883365798	0.0104011701104849	0.129384252434972	-2.95399018414573
PAFAH1B3	0.584505000000004	13.9827722520661	2.7958264092637	0.0105255168513342	0.130299720871318	-2.96481858221395
SYNC	0.668637509697938	11.1648346267455	2.79529401768001	0.0105382478268642	0.130299720871318	-2.96591984036782
ROCK1	-0.420179696969701	13.5552671487603	-2.78790740279084	0.0107163989346045	0.131742797774086	-2.98118927539244
CAPN7	0.645467198227553	11.3926830619067	2.78779441659766	0.010719146030827	0.131742797774086	-2.98142269456967
RPRD1B	0.538919719867467	11.899242752866	2.78010294455704	0.0109077333309389	0.133108884069279	-2.99730238734859
PSMB9	0.814501060606059	12.5431048592414	2.77947784078787	0.0109231978807109	0.133108884069279	-2.99859208245628
NBEAL1	-0.960223238361097	9.8598250933876	-2.77930107681672	0.0109275746483184	0.133108884069279	-2.99895675234377
UPP1	-0.887842896640866	12.3862200364533	-2.77460865817571	0.011044371818599	0.134133568980323	-3.00863346461199
RPAP1	-0.517214080686403	10.1270598063566	-2.75747763546768	0.0114809081595242	0.139023976385978	-3.04389685190531
ILKAP	0.556338333333329	13.6940899586777	2.75370192800806	0.0115792977061726	0.139802991423054	-3.05165530658429
CDK9	-0.763732568843286	9.04265435609929	-2.74950394737473	0.0116896291747049	0.140702075449888	-3.06027563142489
CCS	0.657758030303034	12.8028345867769	2.74722071144564	0.0117500547665305	0.140702075449888	-3.06496154698396
UBAP2	-0.606624695618939	9.91782137917804	-2.74575197665994	0.0117890809587456	0.140702075449888	-3.0679748861977
EIF4B	0.520966666666661	13.5967774586777	2.74566446283649	0.0117914101869955	0.140702075449888	-3.06815441063001
GSS	0.514065227272727	14.0568674380165	2.74120078140926	0.0119107933791148	0.140702075449888	-3.07730756780246
PAK2	0.418531515151514	14.4433674586777	2.74035609147064	0.0119335134364679	0.140702075449888	-3.07903888784393
EXOC4	-0.410309999999999	12.8848064256198	-2.73930311791233	0.0119618932802149	0.140702075449888	-3.0811967648365
TUBA1C	0.628961666666672	18.6005153305785	2.73756825586206	0.0120087908936176	0.140702075449888	-3.08475119517774
MMP2	0.876206212121218	13.751750392562	2.73708805503853	0.0120218026431676	0.140702075449888	-3.08573485540372
PIGT	-0.435747575757574	12.7545508057851	-2.73704138762284	0.0120230678770921	0.140702075449888	-3.08583044623567
ALG2	-0.443788014413489	12.6860414816062	-2.73675634331789	0.0120307986560075	0.140702075449888	-3.08641429778775
TTC8	-1.03911312665081	9.0139721234993	-2.73520969136304	0.0120728280242604	0.14079249727156	-3.08958177898752
BUB3	0.665859924242417	14.5662576446281	2.72737257466587	0.0122879423408702	0.142007142728764	-3.10561885311888
ANK3	0.834429199113753	12.3270409147767	2.72584931320828	0.0123301719220177	0.142007142728764	-3.10873336653031
HSPA13	0.505054867757059	11.8584853558594	2.72506697540941	0.0123519141183425	0.142007142728764	-3.11033264031078
RAP2B	0.586761439393941	12.541154965855	2.7247590287308	0.0123604823072219	0.142007142728764	-3.11096209247929
MYG1	0.46671901515151	14.7506808677686	2.72395665772646	0.0123828335892763	0.142007142728764	-3.11260200377738
MOV10	0.627767474757928	11.5801765151487	2.72389527875515	0.0123845449687936	0.142007142728764	-3.11272744260626
UXS1	-0.703892233049189	9.74484199955466	-2.7175049159201	0.0125639517271545	0.143145183585216	-3.12577991391539
EHBP1L1	0.49347020177216	11.5484666668929	2.71729163788395	0.0125699816016767	0.143145183585216	-3.12621528726704
TPI1	0.34799727272727	18.6619747727273	2.71628525395882	0.0125984714002494	0.143145183585216	-3.12826944049357
HSPB1	-0.767518787878789	18.5132084917355	-2.71502710242022	0.012634174400429	0.143145183585216	-3.13083697074927
TYMP	-1.00615181818182	14.2343596487603	-2.71418413788328	0.0126581489991312	0.143145183585216	-3.13255690385378
PTGR2	-0.502200561779711	10.7639555874391	-2.71100727025832	0.0127488887952503	0.143775243144238	-3.13903649131983
UBE2V2	0.609228712121205	13.6871208884298	2.70533064902194	0.0129125611902692	0.145222092290562	-3.15060554605668
ATP2B1	-0.645903560606058	12.9145346866073	-2.70021460130026	0.0130617702186344	0.146498816249984	-3.16102214216838
GAPDH	0.359126287878784	19.636138553719	2.69853265829177	0.0131111786870222	0.146640448491851	-3.16444460670862
ASS1	-0.465843030303034	14.678354338843	-2.6960670961271	0.0131839258047997	0.146640448491851	-3.16945973867794
SH3GLB2	0.446827303739674	13.0498114171619	2.69428109331264	0.0132368602515275	0.146640448491851	-3.17309121240524
PTPRG	-0.630364128787882	11.8234132159006	-2.69388978799872	0.0132484847300979	0.146640448491851	-3.17388669660235
TRMT61A	0.639604587905561	9.98446078595118	2.6937375424234	0.013253010082942	0.146640448491851	-3.17419618136099
SYNE1	0.416311724953815	11.3878637691573	2.69214362112801	0.0133004755766916	0.14677003290946	-3.1774357950799
RCC1L	-0.524673996586071	10.3764569708639	-2.68526059810806	0.0135072947957585	0.147654491779719	-3.19141470933587
CST3	-0.695488939393945	14.2828475826446	-2.68468457845166	0.0135247398445676	0.147654491779719	-3.1925837735285
GDE1	-0.679169211428633	11.8185658348996	-2.68431223025002	0.01353602791315	0.147654491779719	-3.19333941006811
JPT1	0.774602499999995	13.1639188429752	2.68305475712743	0.0135742150896761	0.147654491779719	-3.19589092516602
CTSL	0.923753106060603	14.3905820867769	2.68250674482277	0.0135908890179749	0.147654491779719	-3.19700270426436
MOB3A	-0.973996680059081	10.0124560596756	-2.68232435116369	0.0135964428484126	0.147654491779719	-3.19737271054338
RER1	-0.711437575757582	14.1000874793388	-2.6801064222524	0.0136641496853671	0.147998243953646	-3.20187104898115
PKN1	0.463415652820496	11.5744254080196	2.6787134430918	0.0137068357493581	0.14806989671346	-3.20469531922957
CARD6	-0.870326044550554	9.73882319893877	-2.67602736735424	0.013789502536642	0.148571936779306	-3.21013931984939
ARHGAP35	0.38326674242424	12.3521475206612	2.67304064971245	0.0138819740175428	0.149176710319406	-3.21618950487096
YBX1	0.494606439393936	15.348231053719	2.66986390709093	0.0139809705152345	0.14984826100532	-3.22262098447501
FKBP4	0.557266666666672	14.4513191528926	2.66704416082177	0.0140693992969905	0.150403344047255	-3.22832655705231
BAG2	0.787720833333337	13.8062473553719	2.66562130187562	0.0141142208486708	0.150490588529335	-3.23120449269683
EIF6	0.447577272727269	16.0365552892562	2.65581635563482	0.0144267656719353	0.153424541666566	-3.25101577778062
CDC42EP2	1.11474984951107	10.075655967733	2.65289688945999	0.0145210798812	0.153997461341	-3.2569076917931
CMPK1	-0.475889090909089	17.9814191528926	-2.65166847036941	0.0145609376590114	0.153997461341	-3.25938586159507
UGDH	0.512572878787875	17.706606177686	2.65067701037593	0.0145931820856635	0.153997461341	-3.26138558256221
LIN7C	0.557725984848481	12.6425949586777	2.64511045570161	0.014775470638106	0.155521299921603	-3.27260611013497
NPTN	-0.365165833333338	15.9883694628099	-2.64092033276503	0.0149140968758603	0.156202432820146	-3.28104439761734
RNF126	0.65925123891977	11.8726241716464	2.64085446135232	0.0149162859112052	0.156202432820146	-3.28117699953857
ATP5MK	-0.646955151515153	13.0607116735537	-2.63582591674863	0.0150842897124985	0.157286177206973	-3.29129478395498
PTGFRN	0.679521212121212	12.7087790495868	2.63546525072424	0.0150964077514122	0.157286177206973	-3.29202009796422
LAMP1	0.491728939393933	16.8172665495868	2.62825544270637	0.0153405803557131	0.159425524962538	-3.3065088533597
SLK	-0.457391856060607	13.4815408327437	-2.62620826825184	0.0154105855766074	0.159748620686802	-3.3106191928874
ENO2	0.664245984848485	14.697380268595	2.62346079876288	0.0155050102624655	0.160322587222722	-3.31613305378764
YTHDF2	0.632529363350811	12.8305282974428	2.61907130455238	0.0156569972361148	0.161487370990581	-3.32493622113874
HMOX2	-0.53714121212121	13.7601041735537	-2.61468263228349	0.0158103547062335	0.162660416213255	-3.3337302762952
ADH5	-0.527934545454549	16.6064365702479	-2.61089135845589	0.0159439718263383	0.163617253737017	-3.34132123227069
GPD2	-0.480335291299205	14.3145489081581	-2.60909979823519	0.0160074807634051	0.163617253737017	-3.34490637713381
FHL3	-0.638543939393939	12.4269415758847	-2.60866493416769	0.0160229320346604	0.163617253737017	-3.3457764077124
DAB2IP	1.0190497807801	10.8824679135907	2.6061759925072	0.016111637123677	0.164114814870209	-3.35075460022928
PATL1	0.628692326141758	9.59124693295524	2.59528535202858	0.0165052261315199	0.166789738308232	-3.37250866486563
GCFC2	-0.543583099076768	9.23167972001046	-2.5950114373191	0.0165152408044655	0.166789738308232	-3.3730552080927
SEPTIN6	0.998162667828321	11.3747426128327	2.59471327687942	0.0165261484130719	0.166789738308232	-3.3736500952769
CUL4A	-0.412078560606055	12.1783063625328	-2.59442322774399	0.0165367657713643	0.166789738308232	-3.37422876518533
DBT	-0.507332803030305	12.6261204752066	-2.59289626711768	0.0165927663537121	0.166944377161735	-3.37727461899281
CBX5	0.801824679538148	10.9222696110965	2.59034009071951	0.0166869113311187	0.167481102724308	-3.38237140348214
MCAT	0.66049708384155	10.7542281098105	2.58731745283238	0.0167988827590219	0.167793048592744	-3.38839493070686
VPS37B	0.637960246949065	10.4216976513181	2.58729431748299	0.0167997425022211	0.167793048592744	-3.38844102096811
CCDC6	0.543933636363635	13.5231033057851	2.58572898758114	0.0168580083715869	0.167966321275156	-3.39155897878075
EIF2B4	-0.324274393939394	13.3686245661157	-2.58316648744427	0.0169538008215029	0.168511749085398	-3.39666108326149
POP7	0.561794691434688	10.2006586335421	2.58203367784721	0.0169963104435383	0.168526218286775	-3.39891574782936
ARHGEF18	-1.0212684076278	9.63182634986252	-2.58087659292353	0.0170398341584244	0.168550648723692	-3.40121820038618
KHSRP	0.659595757575758	14.6857341528926	2.5763099672757	0.0172126294672856	0.169850586450018	-3.41029999073863
KIF1C	-0.57348893261225	11.2819682872643	-2.57418425871914	0.0172936224327533	0.170240575746888	-3.4145246085818
ABHD11	0.565604070301008	11.6280557080997	2.57299376923849	0.0173391378752614	0.170280289420928	-3.41688978775434
SCRN1	-0.365298939393941	14.4685430991736	-2.56901792126408	0.0174919592106558	0.171371103961199	-3.4247845944244
UBXN7	0.542523798118131	10.982944022356	2.56411698588168	0.0176820745115525	0.172169245340237	-3.43450758456863
JAGN1	-0.499056439393936	11.9477543728182	-2.56299735723781	0.0177257773887165	0.172169245340237	-3.43672746158837
OGDH	-0.342421136363642	15.1096212127679	-2.56290095654644	0.0177295449569743	0.172169245340237	-3.43691857063453
GALNT7	0.570437801813426	11.1786573094426	2.56260307996574	0.0177411914199562	0.172169245340237	-3.43750907076596
PLEC	-1.08152598484849	16.1645167561983	-2.56080448583301	0.0178116656823219	0.172445489683801	-3.44107377844749
ARHGEF6	-0.486994545454545	13.0005801036061	-2.55834914416192	0.0179082963774563	0.172973074422255	-3.44593800652762
CETN2	0.580497500000003	13.1680905371901	2.55443567717012	0.0180633267809356	0.17401394177449	-3.4536858413477
FRYL	-0.454346462637622	10.209768212909	-2.55349341582254	0.0181008412028519	0.17401394177449	-3.45555038919391
COPS8	0.43109871212121	13.518387768595	2.54863171815062	0.0182955617941242	0.17547495599271	-3.46516497407478
ANKRD28	-0.442502647161	11.3730143402389	-2.54545694519532	0.0184237732598108	0.176133497182132	-3.47143825593678
UBE2V1	0.459088560606062	14.9927988636364	2.54480914119181	0.0184500374636582	0.176133497182132	-3.47271779583189
CYP20A1	-0.62179689393939	11.8278011983471	-2.54306376809581	0.0185209752213721	0.176400471655992	-3.47616439408202
MTM1	-0.560625840651724	10.6803507484048	-2.53661767142246	0.0187851817023345	0.178502710389081	-3.48888269669524
AK1	0.431937954545454	16.1108025826446	2.53553935029833	0.0188297213097997	0.178512715881589	-3.49100858033992
NTMT1	0.360397121212122	12.906691714876	2.53081501450427	0.0190260236283854	0.17966679354824	-3.50031683430305
PFDN5	0.434615378787877	14.3993483264463	2.5296718032689	0.0190738119676062	0.17966679354824	-3.50256789119034
MINK1	0.949254731369043	9.80243689582228	2.52945808781326	0.0190827580967193	0.17966679354824	-3.50298865070468
CANT1	0.70737934936834	9.95010302523122	2.52781810006148	0.0191515385146246	0.179901751950879	-3.50621680201154
SYNJ2	0.523621951643607	10.6528358053038	2.52630516058483	0.0192151958168564	0.180087622895424	-3.50919388232148
TMEM214	-0.44814143939394	13.2880517871901	-2.52451017875813	0.0192909763605752	0.180386009020868	-3.5127247174817
PRCP	-0.511512803030302	14.0096504752066	-2.51984365223521	0.0194892953690125	0.181627438424285	-3.52189777791965
BASP1	0.679230606060617	16.6024352066116	2.51930687507877	0.0195122290731083	0.181627438424285	-3.52295234673682
EHD1	0.386702727272734	15.0344419628099	2.51520052577762	0.0196885071491812	0.182853669337984	-3.53101582418605
OXA1L	0.490651060606064	11.4066504911121	2.51054203139263	0.0198902862665741	0.184310666194778	-3.5401549806703
VPS4B	-0.29717643939394	13.1722368181818	-2.50790860515361	0.0200052027929578	0.184929182217865	-3.5453172748073
PRKAA1	-0.528007878787875	14.1031683057851	-2.50695121587906	0.0200471342477345	0.184929182217865	-3.54719331787821
EEF2K	0.701220081010824	10.9308044020159	2.5050190158816	0.0201320098826818	0.185295741184773	-3.5509783662723
PDPR	-0.467513030303035	11.8510795604709	-2.50257703159275	0.0202397580548645	0.185870708758879	-3.55575979508231
PHGDH	0.781427348484851	17.1219241322314	2.49933452549544	0.0203836586535124	0.186443996374363	-3.5621047596398
NEK7	0.884897500000001	14.643506053719	2.49864654610622	0.0204143131520496	0.186443996374363	-3.56345043168141
DAG1	-0.439200075757576	12.7473220041322	-2.49810573172894	0.0204384405282493	0.186443996374363	-3.56450811155771
PNPLA4	0.743371902902306	8.84052787735966	2.49055016069344	0.0207783078742455	0.189027036304072	-3.57927168699564
RASA2	-0.68609534726416	9.51803711918123	-2.48977008744909	0.0208136955930427	0.189027036304072	-3.58079456604165
TPD52L2	0.346616515151519	15.9728901652893	2.48605635312703	0.0209829385975627	0.189950470923127	-3.58804105391511
DYNLL2	-0.308873257575762	17.5412514256198	-2.48551053302161	0.0210079205357125	0.189950470923127	-3.58910559825666
ERMP1	-0.593728085359444	10.8032649985649	-2.47860602622871	0.0213263361092445	0.192364164037598	-3.60256084011812
SNX3	0.324849772727276	15.376361177686	2.47761771250624	0.0213722799380628	0.192364164037598	-3.60448515488965
TMEM237	0.68574303125796	10.3693620910608	2.47669086211817	0.0214154501742222	0.192364164037598	-3.60628941467604
DHX32	-0.845618246487964	9.73766860112674	-2.47411312886552	0.0215359410753879	0.193024100686609	-3.61130543274405
PTTG1IP	-0.70495424242425	17.1518092768595	-2.47108903608602	0.0216780998354846	0.193110280201469	-3.61718637124672
RASAL2	-0.51231518440219	11.531782155031	-2.47100424756432	0.0216820981844092	0.193110280201469	-3.6173512021732
NCOA7	-0.588862851694703	11.6272845115213	-2.47090701220533	0.0216866843295681	0.193110280201469	-3.61754022622754
PREP	-0.375696212121209	13.9168270454545	-2.46877848181554	0.0217873036020252	0.193586323130548	-3.62167703286128
GNAQ	-0.533287575757576	13.0820625619835	-2.4632664459799	0.0220498877482123	0.19549630498145	-3.63238057555259
PRDX6	-0.314826590909099	17.2803217355372	-2.46007392019649	0.0222033163821965	0.196432357217493	-3.6385739467204
CLPTM1L	-0.628641797316511	12.6061082472717	-2.45829102992171	0.0222894308474158	0.196770136835789	-3.64203075147848
CYC1	-0.471498409090913	16.3071719008264	-2.45498707100865	0.022449834445619	0.197634902799087	-3.64843305649492
BSDC1	0.429211244525725	10.8286620572781	2.45296418400521	0.0225485718720679	0.197634902799087	-3.65235058823056
UFSP2	-0.462087121212127	12.4967765495868	-2.45291289776822	0.0225510803949444	0.197634902799087	-3.65244988611684
NIBAN1	0.756288636363639	13.412203822314	2.45157864618239	0.022616432718896	0.197634902799087	-3.65503279373905
ARPC1B	-0.291217045454541	17.3060908057851	-2.45134055317715	0.0226281131097615	0.197634902799087	-3.65549362352991
DBI	-0.349956439393939	15.7430247107438	-2.44864552111856	0.0227607173403111	0.198082601156433	-3.66070813449587
GSR	-0.504754545454549	14.8535169834711	-2.44736667267577	0.0228238928377485	0.198082601156433	-3.66318141293313
TRMT112	0.408655530303029	14.1886925413223	2.44736179581282	0.0228241340674769	0.198082601156433	-3.66319084335629
PCYT2	-0.427494090909091	13.1757550413223	-2.44391582688691	0.0229951787102794	0.199005498235115	-3.66985172301542
RNASEL	-0.746858840232564	10.2892213143374	-2.44269467252382	0.0230560770285659	0.199005498235115	-3.67221089705396
FBLN1	-1.11758166666667	16.9322508264463	-2.44229758863548	0.0230759116102107	0.199005498235115	-3.6729778902771
LXN	0.809735530303028	12.6447162603306	2.43413163715447	0.0234873323342658	0.201635446861115	-3.68873551308708
ARPC3	-0.341126060606051	16.3203010330579	-2.43397805176579	0.0234951351166061	0.201635446861115	-3.68903160006611
PHYHD1	-0.667995076112192	11.2223204245793	-2.43332718118669	0.0235282287567538	0.201635446861115	-3.69028625374508
RHOB	-0.690765075757581	12.9264154914845	-2.42937792396863	0.0237299579139137	0.202940577576282	-3.69789502510182
SNX9	0.663727651515146	15.2776759297521	2.42504290729672	0.0239532367288609	0.204424192873127	-3.70623902554039
DPCD	0.754914606209251	11.2406452669863	2.42176627032209	0.0241232928063509	0.205055230972814	-3.71254030404532
PSMD9	0.276510909090907	14.6839409090909	2.42123513537545	0.0241509635963153	0.205055230972814	-3.71356127418386
HSPA4L	0.564364407831521	11.6153052130751	2.42073520126532	0.0241770357590358	0.205055230972814	-3.71452215345815
TBC1D2	0.61786734848485	12.697826059458	2.41930515794517	0.0242517582419206	0.205084422460046	-3.71727009598312
TAOK1	0.692279430895228	11.3823004026408	2.41875815092746	0.0242803969100078	0.205084422460046	-3.71832097152291
SLIT3	0.969086132595871	10.9463098342232	2.4139141248859	0.0245353769756776	0.20671709836675	-3.72762115355471
EPS8L2	0.603340227272728	12.3466456404959	2.41317674713881	0.024574407796096	0.20671709836675	-3.7290359415505
PEDS1	-0.760718863636361	12.1484614492961	-2.40797836198666	0.0248512032459101	0.208617974078652	-3.73900300431782
MCMBP	-0.49068361770237	11.2661520130951	-2.40484147044834	0.0250196242863436	0.209391051994092	-3.74501158749198
NUBP1	0.484186735777627	12.7390767912671	2.40436474364493	0.0250453121873567	0.209391051994092	-3.74592434809248
HSPE1	0.488008257575764	18.8661595867769	2.40239380923426	0.0251517729619635	0.209746159086804	-3.74969688760929
DHTKD1	-0.659960111883356	10.953599427078	-2.40149863744794	0.0252002640929917	0.209746159086804	-3.75140974291021
GCAT	-0.821603976278904	10.1896689871468	-2.40074652644663	0.0252410724942463	0.209746159086804	-3.7528485794506
HM13	-0.461388787878791	13.5890584297521	-2.39746323034962	0.0254199358063062	0.210805730272499	-3.75912672807771
PAXX	0.378688939393943	12.2427110901284	2.39625446443771	0.0254860800414808	0.210928142278787	-3.76143683373088
PIGG	-0.509482121212121	11.5630164221445	-2.39319949803354	0.0256539590269623	0.211890345685473	-3.76727229872877
SSH1	0.929482509105551	10.8409484986594	2.38896492295421	0.0258883512267057	0.212968912320398	-3.77535396125388
TMCO1	-0.489296060606058	13.0852180061983	-2.38758467931156	0.0259651770071748	0.212968912320398	-3.7779863774469
SRSF5	0.88240106024546	12.8776172407218	2.38699752780198	0.0259979222702452	0.212968912320398	-3.77910593506171
TOMM6	0.595366651466405	11.1504844208478	2.3864155496978	0.026030416652491	0.212968912320398	-3.78021547243502
PRKACB	-0.364379015151513	15.3057592355372	-2.38617345431261	0.0260439449414957	0.212968912320398	-3.78067697997657
HS1BP3	-0.375207727272727	13.2627782024793	-2.3818848723959	0.0262846697719791	0.213938556517335	-3.78884786780773
DOHH	0.405760418281575	11.6093967669694	2.38136295053914	0.0263141058833624	0.213938556517335	-3.78984169121002
BAX	0.50210727272728	15.050670661157	2.38061260293693	0.0263564784178002	0.213938556517335	-3.79127025464327
CDV3	0.658903636363641	15.0347906818182	2.37945115523145	0.0264221902238206	0.213938556517335	-3.79348098808962
SKIV2L	-0.344433333333333	14.3127207644628	-2.37943499634983	0.0264231055187061	0.213938556517335	-3.79351174099806
HSD17B12	-0.475277424242421	15.1565562190083	-2.37666467301121	0.0265804595482668	0.214788949696132	-3.79878232692531
POLR2I	0.601902896372275	10.8977879747433	2.37380150716883	0.0267439954364179	0.215685857105099	-3.80422582802699
TOMM70	0.315845606060607	13.8759289256198	2.37275420732034	0.0268040457670677	0.215746289948653	-3.80621602710316
ANKFY1	-0.341792272727268	13.8434120867769	-2.37031972231946	0.0269441158322508	0.216279154496371	-3.81084035398348
HNMT	-0.694484469696972	13.2565731198347	-2.36977374369093	0.0269756217057593	0.216279154496371	-3.81187706879915
DCTPP1	0.517180378787881	13.0011353719008	2.36672729155535	0.027152042822821	0.217048378084023	-3.8176591945738
HK1	-0.338386060606057	16.3298455165289	-2.36629243464518	0.0271773121401189	0.217048378084023	-3.81848419602035
PIGS	-0.305305833333332	11.6796054958678	-2.36535772195344	0.0272317012429982	0.217060453597102	-3.82025721613583
RAP1GDS1	-0.336900151515156	13.4057604338843	-2.36249984059367	0.0273986188781393	0.217629400167053	-3.82567570065005
SLC16A3	-0.67690012089494	14.5019300703344	-2.362246335632	0.02741347055789	0.217629400167053	-3.82615615736015
ANAPC5	-0.898189414897855	7.6483716870428	-2.3614167077903	0.0274621265009826	0.217629400167053	-3.82772830496787
SLC25A24	-0.42666507575758	13.9202281095041	-2.35906666417567	0.0276003840567958	0.218267843422887	-3.83217990436132
ARHGEF10	-0.573177597258089	11.9127433264451	-2.3578804350146	0.0276704155310123	0.218267843422887	-3.83442595523225
EIF2A	0.442318333333333	13.8896400206612	2.35690655268652	0.0277280330264727	0.218267843422887	-3.83626944942349
YKT6	-0.288684090909086	14.6577147810782	-2.35571327855837	0.0277987810234116	0.218267843422887	-3.83852763335926
QDPR	0.411850757575756	13.5935985743802	2.35554879374989	0.0278085461900536	0.218267843422887	-3.83883885660531
CLASP1	-0.531921049019285	11.8295129720466	-2.35153099004633	0.0280480594619875	0.219727641395913	-3.84643704733433
ARFIP1	0.350656590909091	13.4238116735537	2.35008145164375	0.0281349361196031	0.219988405278039	-3.84917645609165
ACAT2	-0.491416893939387	14.7024008884298	-2.34917234458045	0.0281895489216586	0.219994898399624	-3.85089402794609
GSK3B	-0.344439772727268	13.1913763842975	-2.3480745801106	0.0282556250295159	0.219994898399624	-3.85296751192815
COPA	-0.365190075757578	15.1180913636364	-2.34739597891713	0.0282965423520101	0.219994898399624	-3.85424898691145
TUBG1	-0.416954545454542	12.6329125413223	-2.34424833038414	0.0284870489947729	0.22064890802659	-3.86019019363569
CNOT9	0.42758977272727	11.8020596704866	2.34422993255834	0.028488165957148	0.22064890802659	-3.86022490593336
PRRC2C	0.455987007575757	12.5093408780992	2.34066655136825	0.028705266189468	0.221911709430821	-3.86694514417368
PIP4K2C	0.477471287878791	12.459538553719	2.3377097412553	0.0288865653664591	0.222893516596456	-3.8725168871113
COPZ2	0.560197348484852	13.4546427845739	2.33638245100567	0.0289682912623469	0.223104757283179	-3.87501665617274
C20orf27	0.524300552750756	13.0662425479532	2.33520647965202	0.0290408775440146	0.223175739746699	-3.87723073958497
WDR5	0.727301439393942	11.637109411747	2.33436604596152	0.0290928553650228	0.223175739746699	-3.87881268110179
TM9SF2	-0.318739166666656	15.1479913223141	-2.33359514312393	0.0291406081618102	0.223175739746699	-3.88026345063162
AASS	-0.521359712282164	11.3995869972728	-2.33245076295633	0.0292116285490914	0.223303045054041	-3.88241655059318
NF2	0.641917280423524	10.6709779599794	2.3300776279006	0.0293594130675462	0.223738282188596	-3.8868795147889
MZT2B	0.594381632646829	11.2265216045166	2.32978678426661	0.0293775722532651	0.223738282188596	-3.88742629680445
NDUFAF2	0.776217005411809	11.5278608993505	2.32829177211226	0.0294710782362703	0.223991220144545	-3.89023626366088
ITGA11	0.49800189393939	14.8954577892562	2.32751268587214	0.029519914762046	0.223991220144545	-3.891700182086
SCRN2	0.494297045454545	11.5087294852635	2.32279197566421	0.0298174234388063	0.225615612145292	-3.90056429838753
NDRG1	0.42829712121212	15.5620076239669	2.32188550158158	0.0298748655586676	0.225615612145292	-3.9022651740934
SNRPG	0.861171666666669	14.6814017768595	2.32133997422519	0.029909483915597	0.225615612145292	-3.90328859279394
ALKBH5	0.725583586952565	10.635321552253	2.31961977908173	0.0300188863608776	0.225615612145292	-3.9065147758153
LSM8	0.50893128787879	12.8678636157025	2.3191740189469	0.0300472960908286	0.225615612145292	-3.90735055663837
LSM14B	0.716619175698868	9.81678928937652	2.31764515068279	0.0301449234629412	0.225615612145292	-3.91021639456406
RUVBL1	0.328179964881809	14.3713270532007	2.31735536315594	0.0301634609314758	0.225615612145292	-3.91075947007101
PAIP1	0.354791985768953	12.6810855741291	2.31679438832406	0.030199375773531	0.225615612145292	-3.91181064891014
TRIM25	-0.292289305945022	14.6638263189767	-2.3163376720277	0.0302286447454106	0.225615612145292	-3.91266635208399
BIN1	0.478490909090906	11.9287317907801	2.31453808520839	0.0303442261395019	0.22606723829883	-3.9160370811996
LCP1	1.00372285715931	10.8873254188989	2.31200996564856	0.0305072840687565	0.226693862523917	-3.92076976428616
YARS1	0.437498712121217	15.2098540909091	2.31152301589447	0.0305387834289223	0.226693862523917	-3.92168098932538
ADK	-0.311151311340996	14.3806611840847	-2.30677041941606	0.0308477858904313	0.227958339422007	-3.9305684824791
AP2S1	-0.519427803030302	14.4175429958678	-2.30607889061469	0.0308929857212684	0.227958339422007	-3.93186075289839
SLC38A2	-0.795491439393942	13.5441555578512	-2.30601477170835	0.0308971797489016	0.227958339422007	-3.93198056117086
IFI35	0.42520157941307	12.0375618563689	2.30549414501094	0.0309312533637169	0.227958339422007	-3.93295329560178
WDR77	0.398964393939394	14.5460230991736	2.30282176101509	0.0311066968081242	0.228526370423972	-3.93794429121554
STC2	-0.78552283873111	11.7382319614269	-2.30262471627541	0.0311196689566383	0.228526370423972	-3.93831215891374
FDPS	-0.435966287878788	14.6329532231405	-2.30136520188164	0.0312027044791432	0.228726967655148	-3.9406631330977
VPS35L	-0.46693901515151	13.6385324173554	-2.3004237905769	0.0312649011519392	0.228774365826578	-3.94241984282978
PYGL	-0.696913863636365	15.1028513842975	-2.29647349404762	0.0315271282959367	0.229872765837135	-3.9497865586917
NUDT5	-0.360517803030305	15.0252442975207	-2.29636910803765	0.0315340848678418	0.229872765837135	-3.94998112025761
EEF1E1	-0.359221666666663	13.1465179752066	-2.29498675379301	0.0316263415293716	0.229872765837135	-3.9525571438573
FBXO30	-0.903555623400656	10.5696790715777	-2.29464084813087	0.0316494655136261	0.229872765837135	-3.95320159521188
GTF2F1	0.847790833333333	11.4980706865108	2.29396034797872	0.0316950025490423	0.229872765837135	-3.95446925421067
PACS1	0.414123106060607	13.2301629464791	2.29097381099353	0.0318955633696323	0.230715730066996	-3.9600300090787
IPO4	0.423069469696971	13.7925394008264	2.29055712459635	0.0319236381676135	0.230715730066996	-3.96080550861527
ABCA6	-0.630117927673817	10.2232226913803	-2.28909158814431	0.0320225605258132	0.230899272234242	-3.96353236083267
COMMD6	0.679503231519844	12.1123912467756	2.28691690932955	0.0321698667786443	0.230899272234242	-3.96757674532609
GRIPAP1	0.426026472334279	11.2130250706734	2.28683466106006	0.0321754501894045	0.230899272234242	-3.96772966211777
WASHC5	-0.430771742424241	13.1695264669421	-2.28539232589614	0.0322735072087439	0.230899272234242	-3.97041072766919
PSMB10	0.451700151515151	13.5238142561983	2.28458129475732	0.0323287651872159	0.230899272234242	-3.97191785462434
CYP27A1	-0.818894772727276	11.9706290333631	-2.28457402443477	0.0323292609275156	0.230899272234242	-3.9719313634978
ENPP1	-0.77086236035256	12.459945348003	-2.28437590707218	0.0323427726028475	0.230899272234242	-3.97229947232297
DDR2	0.476336060606064	13.0847946900826	2.28243733989053	0.0324752566115759	0.231442584011318	-3.97590038091612
EIF4E	0.276666590909093	15.5615848347107	2.28098910525179	0.0325745546568522	0.23174791484641	-3.97858928838907
DDT	-0.496214696969702	16.7038055371901	-2.27679811482028	0.0328634769416687	0.233035502781812	-3.98636480642609
TMSB4X	0.446086212121212	18.2791127066116	2.2760267868885	0.0329169062036506	0.233035502781812	-3.98779490439181
FAM172A	0.544363976399348	10.3156338472821	2.27454522289609	0.0330197558954241	0.233035502781812	-3.99054100907953
BANF1	0.483936287878789	15.0126134297521	2.27411910961424	0.0330493909191449	0.233035502781812	-3.99133061705448
FILIP1L	0.793605437872205	10.4180672425659	2.27382714095717	0.0330697105898339	0.233035502781812	-3.99187159700707
GTF2F2	0.951904056418538	11.1141333144815	2.27344747642063	0.0330961505777823	0.233035502781812	-3.99257500310522
EXOC3	-0.474520034019838	11.6483143665039	-2.2721906729115	0.0331838128499916	0.233182008544114	-3.99490298063927
BLOC1S5	0.655479667380765	11.0912822004969	2.27152161402072	0.0332305663820478	0.233182008544114	-3.99614196043073
MAVS	0.346709060418812	12.4957988306296	2.26945121368329	0.0333756268480406	0.233800252920148	-3.99997457709704
CIAO1	0.338323127145729	13.548902640048	2.26841765838168	0.0334482582564048	0.233909880992405	-4.0018870469735
AP2A2	-0.298818939393941	14.0874439256198	-2.26386417685703	0.0337699701932795	0.235758040209885	-4.01030641402289
ZC3HAV1L	-0.544829206634748	11.7266744312484	-2.26229429110791	0.0338815393380742	0.236135346320534	-4.01320674037172
PRKAB1	-0.645627626561208	11.5434158665267	-2.26093456567639	0.0339784447784723	0.236409348840049	-4.01571781051564
PPM1G	0.538247575757577	12.6430376417926	2.25902716666959	0.03411480873337	0.236553267637857	-4.0192387452912
IFI16	0.71399136363636	13.9755079484233	2.25846791423896	0.0341548855170655	0.236553267637857	-4.02027074549587
FLNB	0.492795303030301	15.5408330371901	2.25822917826847	0.0341720067501216	0.236553267637857	-4.0207112425111
ARL6IP5	-0.415053636363638	16.4234963223141	-2.25604447476054	0.0343290497713078	0.237240318705755	-4.02474096733052
RSPRY1	-0.413627296121675	9.95588170099784	-2.2551760102233	0.0343916604352722	0.237273556448391	-4.02634220426101
BIRC6	0.36643522815181	10.4517220177953	2.25290551635297	0.0345558411912313	0.238006255184571	-4.03052666157036
SEC24C	-0.40665356060606	14.0259395867769	-2.25050217242097	0.0347304075711224	0.238364986726323	-4.03495314913567
SLC11A2	-0.562474318181822	12.6201203296886	-2.25038471491566	0.0347389596638302	0.238364986726323	-4.03516940868425
VPS53	-0.450803112266433	12.178855179817	-2.24970346845799	0.0347885991934015	0.238364986726323	-4.0364235647595
PRKCD	0.683605653639338	10.063816859958	2.24838246308573	0.0348850397132532	0.238364986726323	-4.03885483669597
NAV1	0.476741565287643	11.1886173280633	2.24820163733759	0.0348982599324044	0.238364986726323	-4.03918757314043
MAGT1	-0.412703863636363	13.2584302272727	-2.24091723148364	0.0354346403828055	0.241549343390378	-4.0525779093662
ATXN2	0.422539291383258	11.8271396973913	2.23930310351004	0.0355545079903176	0.241549343390378	-4.05554141630457
CAND1	-0.361855757575754	15.3298773966942	-2.2387931178814	0.0355924570760185	0.241549343390378	-4.05647746666599
MYCBP2	-0.523735562723097	10.0473407293719	-2.23765861082286	0.0356770105538978	0.241549343390378	-4.0585593207674
BNIP2	-0.933159934405584	10.6923767402255	-2.23727336742764	0.0357057639047566	0.241549343390378	-4.05926610603806
PIK3C3	-0.452261904123624	11.6239089452638	-2.23711583439531	0.0357175277558975	0.241549343390378	-4.05955510180158
RNF20	0.592244506803461	9.79382991272642	2.23575660682679	0.035819175512217	0.241793841720541	-4.06204809620373
EIF4H	0.393757803030301	14.935781446281	2.23479364565665	0.0358913485530516	0.241793841720541	-4.06381372299058
CEP43	0.681724999400982	8.98760248641181	2.23427349876096	0.0359303881728453	0.241793841720541	-4.06476723747968
LIPA	-0.791307899970713	10.9015718076462	-2.2330388665183	0.036023208441402	0.241847902413502	-4.06702997247724
SAR1B	-0.288373636363636	13.0482195661157	-2.23260003711315	0.0360562524426463	0.241847902413502	-4.06783403792498
CWC27	0.731627093241165	8.06290996505088	2.23148746508441	0.0361401532765972	0.242015218924032	-4.06987216220759
CNBP	0.609449924242428	13.739972231405	2.22968988545962	0.036276087476648	0.242529868227427	-4.07316382810938
CSDE1	0.277339924242423	14.0664516115702	2.22640720731567	0.0365255280380258	0.24380047576601	-4.07917072257944
AAMP	0.442419799110038	12.2158064887202	2.22551649992495	0.0365934789714083	0.243857518145505	-4.08079966215367
ATP11B	-0.727558550937035	9.04337072414304	-2.22323173681654	0.0367683071660734	0.244322161422896	-4.08497622637524
CERCAM	0.536801893939392	11.7400001237509	2.22283351171809	0.0367988567108415	0.244322161422896	-4.08570391278087
TM9SF1	-0.460271987593094	11.9207629703258	-2.22157263813107	0.0368957361278541	0.244322161422896	-4.08800740459018
COG7	-0.384944242424243	13.3756720661157	-2.22150062183375	0.0369012765121062	0.244322161422896	-4.08813894679635
USP8	0.350539372996874	12.0153546785334	2.21911223913576	0.0370854498924738	0.245146170384227	-4.09249997563154
ITGAV	-0.525652196969695	16.4647428305785	-2.21792097371909	0.0371776232048201	0.245360358932133	-4.0946740586053
CYB5R3	-0.342671666666668	16.5464993181818	-2.21610792228256	0.0373183067690673	0.245547437530418	-4.09798152093951
APRT	-0.292797954545449	15.7241264669421	-2.21601405998558	0.0373256031714935	0.245547437530418	-4.09815270361826
NSFL1C	0.416609772727272	13.7492897107438	2.21212422170131	0.0376291238368504	0.246801981121292	-4.10524288204318
CASP6	0.366301818181816	12.2476414876033	2.21202940048951	0.0376365505924309	0.246801981121292	-4.10541561996746
ASCC2	-0.456601531054721	11.3145650115464	-2.20952664091683	0.037833058592648	0.247694905140064	-4.10997328447512
TFB1M	-0.629715669697299	11.1439098977406	-2.20777978627401	0.0379707676963427	0.248090153852188	-4.11315249694028
KDSR	-0.379893484848486	13.2050489669421	-2.2069886879866	0.0380332817707891	0.248090153852188	-4.11459175096562
RBM10	0.552821092686491	10.8550397536024	2.2057768062127	0.0381292283383077	0.248090153852188	-4.116795916401
ELOA	0.596445867683588	10.7044137460331	2.20570180569299	0.0381351734666823	0.248090153852188	-4.11693230217751
NONO	0.542513939393931	15.1495758884298	2.20337584343166	0.0383199660307871	0.248897880627185	-4.12116054282043
GPR180	-0.623605813890599	10.4220490936096	-2.20176232081221	0.0384486343014333	0.249339089743102	-4.12409203885598
MEGF6	0.979805254749714	9.55282141236662	2.20076603496375	0.0385282776461125	0.249461482235476	-4.1259014495009
DNM1L	-0.358925378787879	14.3434964876033	-2.19978019417727	0.0386072334564147	0.249579044627689	-4.1276913854755
TOM1	0.378217045454544	14.5481662396694	2.19633184502479	0.0388845682296985	0.250976655004579	-4.13394840559204
CTNNAL1	0.851274799033654	8.51283742082747	2.19283773435328	0.0391674268305497	0.25240547431618	-4.14028217593399
LZTFL1	0.430175496602571	12.1004536065114	2.1907363993986	0.0393384339388314	0.253110143133077	-4.14408821182751
SCP2	0.287567651515156	16.2444598140496	2.1897663752498	0.0394176030093148	0.253222629660778	-4.14584439055792
RAP1B	-0.573467272727269	15.0774552272727	-2.18616257384171	0.0397129967937139	0.25472164349718	-4.1523645977809
ECE1	-0.455144696969693	12.8278879752066	-2.18531822842173	0.039782495119972	0.254769333022598	-4.15389125818022
CMTR1	-0.576834104675159	10.742865355792	-2.18389489092067	0.0398999001390464	0.255123193256675	-4.15646395188295
ROCK2	-0.347924924242427	13.4237117355372	-2.18221109778513	0.0400391945810499	0.25561113944506	-4.15950605544845
PCBP2	0.499857878787875	16.5991555785124	2.18146872074431	0.0401007487947915	0.25561113944506	-4.16084683507513
SCCPDH	0.347406439393939	13.9901341528926	2.17932709448046	0.0402788027084983	0.256247877894018	-4.16471313168053
TXLNA	0.364994015151515	12.7881436157025	2.1787669826288	0.0403254882142596	0.256247877894018	-4.1657239105057
PLEKHA5	0.526841807259814	9.39692557864147	2.17556917504517	0.0405929668052437	0.25731571741322	-4.171491531233
DSTN	-0.460800681818178	17.3990677272727	-2.17526014871384	0.0406189000934875	0.25731571741322	-4.17204861227621
MRPL20	-0.352875495003106	10.4069468950636	-2.17323901297375	0.0407888828516893	0.257828860344787	-4.17569087264251
HSDL2	0.367085364570436	14.0986912228857	2.17280438905305	0.0408255199084315	0.257828860344787	-4.17647382197404
ACACA	-0.479204932362098	11.5528907483111	-2.17144646824824	0.0409401792804099	0.258155815585381	-4.17891939629655
SLC20A1	-0.912520663518922	10.1159549467537	-2.16896358230512	0.0411505820626422	0.259084569581512	-4.18338848996366
DFFA	0.32354803030303	13.3730754958678	2.16567496071226	0.0414307706248336	0.260085083497622	-4.18930287433519
MVB12A	0.359576274774069	11.8011902101856	2.16561130993466	0.0414362106230072	0.260085083497622	-4.18941729007385
GMPR	-0.402796969696974	13.4865102032743	-2.16427397830872	0.0415506570000512	0.260278143779165	-4.1918207218134
RPS28	0.538902272727276	15.6612260950413	2.16377095375522	0.0415937788840761	0.260278143779165	-4.1927245052531
KATNAL1	0.561754313388651	10.0662397475255	2.16195668138898	0.04174964432675	0.260855844689968	-4.19598309433605
PRKAB2	-0.972386988249497	10.8315359684109	-2.15828220405222	0.0420669409430655	0.262098159107163	-4.20257743395342
CYTH3	-0.585185774477159	10.9796796369871	-2.15817567654348	0.0420761721928429	0.262098159107163	-4.20276850505984
RAB10	-0.324609848484851	15.8384012603306	-2.15577949460118	0.0422843003288619	0.262995534621179	-4.2070647818819
ZNF638	0.683761207933522	10.4660877499319	2.15222825709346	0.0425944664709379	0.264523880277156	-4.21342642639464
SACM1L	-0.34295651515151	14.1638504422353	-2.14979338771775	0.0428083152333162	0.265450353523811	-4.21778434461648
SH3GL1	0.267698605743433	14.7268234174419	2.14735192318582	0.0430237166633675	0.26638364540441	-4.22215089406097
CLIC4	0.353609318181816	16.3337433471074	2.14382636552604	0.0433364912092543	0.267457566217654	-4.2284507238971
GSTK1	-0.339651439393938	15.0188984917355	-2.14252090470148	0.0434528267639105	0.267457566217654	-4.23078176985366
LDHA	-0.430315075757576	19.6705455371901	-2.14199757625605	0.0434995420511101	0.267457566217654	-4.23171597505215
MTHFD1L	0.570327954545455	12.6123404752066	2.14172448395319	0.043523937827653	0.267457566217654	-4.23220341993894
VPS13A	0.673233126536275	8.85096820063187	2.14134392422325	0.0435579544392134	0.267457566217654	-4.23288261777897
TBK1	-0.393660454545453	12.8825587809917	-2.1410070012518	0.0435880905723777	0.267457566217654	-4.23348387086872
TMOD3	-0.338750651197975	14.3649763926485	-2.13977643947193	0.0436983183315841	0.267733726494258	-4.23567934281455
CERT1	-0.335386621399373	12.2034957521172	-2.13844495598302	0.0438178694680771	0.268066101589354	-4.23805395675781
VBP1	0.345015840655829	14.1081252705921	2.13546973452387	0.044086075574852	0.269305565825547	-4.2433566309345
ASCC3	-0.386378106060608	12.5191975206612	-2.13223899413614	0.0443789921654535	0.269855159314279	-4.24910932146986
ATP5PB	-0.382938181818187	15.5639827479339	-2.13119550866672	0.0444739745528772	0.269855159314279	-4.2509661620908
SRP14	0.453820833333333	14.8134730603594	2.13099902430519	0.0444918798692979	0.269855159314279	-4.2513157325021
SRP9	0.53791106060606	14.2155403305785	2.12988177737558	0.0445938164624454	0.269855159314279	-4.25330305976452
NUDC	0.312279696969698	14.7135093181818	2.12983522215824	0.0445980686840875	0.269855159314279	-4.25338585626011
STIM1	-0.522429393939392	12.5939990909091	-2.12939083402	0.044638676238358	0.269855159314279	-4.25417612302435
CHCHD6	-0.481176048459792	11.1564591021671	-2.12805122089585	0.0447612899308318	0.269855159314279	-4.25655774638195
C7orf50	0.812256395567518	9.89023398927305	2.12780599343043	0.0447837682440721	0.269855159314279	-4.25699361768947
CLPB	-0.457759075762546	10.9965328650701	-2.12729824330794	0.0448303425461543	0.269855159314279	-4.25789599781708
ATP1B3	-0.282628636363638	14.6581803719008	-2.12726463140386	0.044833427199108	0.269855159314279	-4.25795572841606
TNFRSF10B	0.563602878787881	12.6649332438017	2.12443310102932	0.0450939719943142	0.270986700980722	-4.26298535445583
BZW2	0.490985984848486	12.3056098760331	2.12363279614577	0.0451678593610271	0.270986700980722	-4.26440614386344
RBCK1	-0.400202878787882	11.7601302975313	-2.1229365940235	0.0452322242331333	0.270986700980722	-4.26564183655064
DLGAP4	0.540655694699254	11.8822507473147	2.12161108759713	0.0453549976299189	0.270986700980722	-4.26799375883924
CCDC50	0.588356818181817	12.221588946281	2.12145834896715	0.0453691641264497	0.270986700980722	-4.26826471059597
ADAMTS1	0.84818991095929	11.0615777667327	2.1207539476165	0.0454345488848344	0.270986700980722	-4.26951412460974
DGKQ	-0.859623073289596	9.53781951340157	-2.12022700408027	0.0454835169246571	0.270986700980722	-4.27044860139261
PSMD3	-0.284966439393941	15.4971471694215	-2.11342847555695	0.0461195691115823	0.274378016236297	-4.28249152332588
HEXA	0.33917871212121	13.5475409090909	2.1119219787539	0.0462615918837671	0.274824652218327	-4.2851567298019
SSH3	-0.450607076133879	11.8166429461784	-2.11030415224418	0.0464145481951537	0.275334855984257	-4.28801751648021
MPHOSPH10	0.551916522540019	12.5669621833853	2.10935214445125	0.0465047676096631	0.275471963979317	-4.28970027505449
RETREG2	-1.0377891664734	10.5294342893165	-2.10649992898821	0.0467760099595299	0.276679424904712	-4.29473885669041
CAMK1	0.416215805079506	10.9205470996698	2.10492692268105	0.0469262088981827	0.277168471261928	-4.29751574818039
FAM136A	0.517398089906761	10.8793050861639	2.10271427951303	0.0471382176811856	0.277855103743842	-4.301419523461
CDKN2AIP	0.917126264766944	9.98958355630758	2.10230181673206	0.0471778336929252	0.277855103743842	-4.30214693656872
WWTR1	0.514734671745725	10.5057601358271	2.09953492807106	0.0474443609225536	0.279024500841092	-4.30702416683128
RASA1	0.352179848484846	12.0859105371901	2.09619670694844	0.0477677234477147	0.280321714288432	-4.31290289558484
ATL1	-0.557283216534664	11.4141760416724	-2.0954359660857	0.0478416903274101	0.280321714288432	-4.31424173045016
PABPC1	0.286944469696977	15.8217489256198	2.09498893736031	0.0478852029253822	0.280321714288432	-4.31502831183508
PSMD4	0.373686439393945	15.0308010743802	2.0944461304449	0.0479380860975589	0.280321714288432	-4.31598327437885
OPLAH	-0.387333014736612	11.4879601907841	-2.09352038286836	0.0480283984194079	0.280450320784736	-4.31761157164151
COPZ1	0.351021742424244	15.7392724173554	2.08872830229854	0.0484983416568058	0.282579718396548	-4.32603280559871
ALDH1L2	-0.555892803030305	15.136550661157	-2.08808371789317	0.0485618677875385	0.282579718396548	-4.32716458112148
NIPSNAP1	0.529196818181818	14.2311860923597	2.08770140591889	0.0485995812881761	0.282579718396548	-4.32783574440511
SRPK1	0.67314234980295	10.0130974420934	2.08647460204032	0.0487207779772805	0.282883725030744	-4.32998889961317
EPG5	0.385589004096209	11.5699209432386	2.0846599530272	0.0489005454690545	0.283526467726651	-4.33317225061153
KPNB1	-0.239894166666662	15.7616190702479	-2.08246448371285	0.0491188340267925	0.284390428321556	-4.33702121754147
PPP2R5E	-0.314678891576495	13.035228938661	-2.08113265748605	0.0492516787578283	0.284757945494205	-4.33935479388978
YME1L1	0.241757107106645	11.6603919494769	2.07999922750955	0.0493649878538815	0.284779715137302	-4.3413399722265
TBL1XR1	0.517153484848484	12.4122196131496	2.07878018134566	0.0494871168218223	0.284779715137302	-4.34347430900729
MPZL1	-0.396773484848485	12.9917015495868	-2.07748380959957	0.0496172896868985	0.284779715137302	-4.34574312306576
CLTA	0.295507424242425	15.5721633471074	2.0774086334606	0.0496248477717429	0.284779715137302	-4.34587466211948
ACADS	-0.595185757575754	12.1405732231405	-2.07649565746579	0.0497167192672836	0.284779715137302	-4.34747188609138
AGAP3	-0.689389739309933	9.54068847172679	-2.07635446960219	0.0497309404054431	0.284779715137302	-4.34771884858755
UROD	0.340271226338661	13.5633712642081	2.07625401324551	0.0497410610848833	0.284779715137302	-4.34789455773215
WASF2	0.583130953499765	11.7657221055788	2.07462001427737	0.0499059410084655	0.285325749080433	-4.35075181141837
BUD31	0.545859241787372	11.3534387605043	2.07351751105314	0.0500174664569871	0.285565646461658	-4.35267883719253
CTBS	0.614829647777404	10.4568286155653	2.07201976276665	0.0501693312307324	0.286034867641884	-4.35529561183709
FBXL20	0.618870500172921	10.3190007348932	2.07004752958959	0.0503699365586664	0.286700566955868	-4.35873946795432
SEC16A	0.383173257575759	13.2455505335785	2.06949980351109	0.0504257757228104	0.286700566955868	-4.35969550583194
SSB	-0.399554696969698	15.6560285123967	-2.06805109477575	0.0505737348807859	0.287144096383992	-4.36222337104079
TCEAL3	-0.589887272727269	13.3185518595041	-2.06735173341612	0.0506453009023895	0.287153259950703	-4.36344327305514
DYNC1H1	-0.373210606060606	16.91787	-2.06585889229087	0.0507983675288944	0.287228118012729	-4.36604633291192
TBC1D9B	-0.30557231060606	12.9735809504132	-2.06585814497547	0.0507984442575496	0.287228118012729	-4.36604763568972
CPSF6	0.586646659897434	12.2548865927552	2.0634323583606	0.051048052909912	0.287908459295902	-4.37027480489026
GUF1	-0.834788783217038	9.24529670950603	-2.06270294239504	0.0511233227143592	0.287908459295902	-4.3715452380592
KARS1	-0.250145530303037	15.2866913842975	-2.06205226982283	0.0511905506295364	0.287908459295902	-4.37267827094851
DNAAF5	0.523486382493813	11.0202843766437	2.06129427713012	0.0512689666653884	0.287908459295902	-4.37399788347933
GTF3C5	-0.490486949047899	8.89192183102931	-2.0611481396949	0.05128409726026	0.287908459295902	-4.37425226149467
RAB3B	0.801436898877119	10.4428560341261	2.06061255636242	0.051339583971888	0.287908459295902	-4.37518443635217
NACC1	0.615158639061393	11.0117626532893	2.0593404200911	0.0514715932793097	0.28825496645507	-4.37739792472201
PTPN14	0.80526566287109	9.43625173862374	2.05843898209292	0.0515653190139141	0.288386423095528	-4.37896585581359
PIR	-0.497184090909089	12.890522892562	-2.05745498985894	0.0516678024258137	0.288566433956415	-4.38067685726154
NAGPA	0.589005507385565	11.9281539036192	2.05675579915389	0.0517407342334882	0.288581133190855	-4.38189230435015
UBA7	-0.362105530303031	12.6917562396694	-2.05575128863093	0.0518456747386041	0.288774077071872	-4.38363802629341
ENG	0.733400151515148	14.4566197830579	2.05076031720627	0.0523699045310333	0.291298723712591	-4.39230331751114
ARFGEF1	-0.316628333333336	11.9292942768595	-2.04733917271982	0.0527319776039431	0.292780072394286	-4.39823495952636
LRRFIP2	-0.446165514413492	12.0685152090898	-2.04630627587282	0.0528417317074951	0.292780072394286	-4.40002451333554
QTRT1	0.450130145825455	11.7931002998287	2.04599723488099	0.0528746095791013	0.292780072394286	-4.40055982739473
CYBRD1	-0.781081969696972	13.2816969628099	-2.04555664880529	0.0529215136946553	0.292780072394286	-4.4013229074341
EPB41L2	0.60157212121212	14.248005	2.04384936983366	0.0531036191241135	0.293392135268487	-4.40427881724488
CACYBP	0.355314500317174	14.1350485227447	2.04208031388377	0.0532929039507339	0.29393233424624	-4.40733994117582
TPK1	0.804041741566529	9.8495629509815	2.04159812414178	0.0533446014649083	0.29393233424624	-4.40817400049183
TAOK2	0.725179178310631	8.63590527959806	2.04047423885271	0.0534652715504999	0.294129115510744	-4.4101175089479
ARFIP2	0.475306946455603	12.2065540019259	2.03993163500749	0.0535236173657798	0.294129115510744	-4.41105556416717
PIK3R4	-0.359023030303026	11.8575523617275	-2.03754231086766	0.053781216263777	0.295149589255086	-4.41518424358933
TM9SF3	-0.362825568181819	14.7826992871901	-2.03605511239897	0.0539421127391709	0.295637346854869	-4.41775243690197
ATP1A1	-0.270068181818187	15.9051850619835	-2.03538242856069	0.05401502973454	0.295642262747049	-4.41891365836806
TNS1	0.600437272727277	13.6895128719008	2.03350875099703	0.054218594676014	0.296361293135869	-4.42214673727502
FN3K	0.450648753780424	12.0215654225227	2.03152719398443	0.054434624202151	0.296674015279085	-4.42556378587706
ARHGAP18	-0.488235467288378	12.8868634882602	-2.03107292793316	0.0544842563265717	0.296674015279085	-4.42634681822418
MRC2	-0.475535681818181	15.2656312603306	-2.0309964089883	0.0544926205896298	0.296674015279085	-4.42647870467992
STOML2	0.331986666666673	15.2135318181818	2.0299824204702	0.0546035675093506	0.296884297517727	-4.42822607820971
DNASE2	0.423698333333338	13.8812644214876	2.02830549988322	0.0547874919154984	0.297490283482964	-4.43111457122633
FAM20B	0.502173333333333	11.2680137253429	2.02727067957741	0.0549012661451511	0.297714263574432	-4.43289624485485
APAF1	-0.697117657407794	9.84830117704671	-2.01988170377641	0.0557197895939519	0.301754269502866	-4.44560017417299
STRN4	0.399079429283715	11.8636940256418	2.01872904436173	0.0558484520213486	0.302052563303868	-4.44757912465192
ALDH4A1	-0.645057575757574	13.8545407438017	-2.01686974390773	0.0560565487020575	0.302664383359964	-4.45076966522433
TRAM1	-0.426502803030305	13.5386548966942	-2.01640174463374	0.0561090367203247	0.302664383359964	-4.45157243367213
TELO2	-0.796393137562251	8.77410781288551	-2.01486292617895	0.0562819299108371	0.30277027436793	-4.45421110995308
TPST2	0.688786272316246	10.9771354750723	2.01377548428328	0.0564043945924805	0.30277027436793	-4.45607496884082
SOD1	0.319173257575757	15.6499946280992	2.01281643407279	0.0565125968289229	0.30277027436793	-4.4577182002485
TNPO1	-0.244259696969703	14.264990661157	-2.01229824909114	0.0565711364411997	0.30277027436793	-4.45860583468668
ZMPSTE24	-0.347480757575754	14.2698137628388	-2.01206983478439	0.0565969576409209	0.30277027436793	-4.45899705192447
HINT2	0.495904545454549	13.6739278099174	2.01162036469837	0.0566477988032261	0.30277027436793	-4.45976679509299
TMED2	-0.473545606060604	13.7559744214876	-2.01066855842895	0.0567555951011631	0.30277027436793	-4.46139643244694
SARNP	0.62530090909091	14.0924786130247	2.01001472695988	0.0568297500833304	0.30277027436793	-4.46251558823397
ICMT	-0.658170106436915	12.6288448779965	-2.00991329359105	0.0568412619717799	0.30277027436793	-4.46268918842129
CPQ	0.686974017469387	12.109458181186	2.00969334260602	0.0568662317996771	0.30277027436793	-4.46306560754276
LRRC59	0.315310681818179	17.5360782024793	2.00640470607122	0.0572407374167468	0.304369465149929	-4.46869036787647
SNAPIN	0.278159393939397	14.4623520867769	2.00482150178204	0.0574218111481766	0.304937302410433	-4.4713959878157
CAPN5	0.578587268085133	11.1977978316832	1.99869062934398	0.0581278202060759	0.308287728612328	-4.48185963267548
MRPL1	0.469344090909091	13.4553485743802	1.99619866180509	0.0584169825864501	0.309083720669867	-4.48610646221787
EIF1	0.274097121212122	13.3174096900826	1.99609968594687	0.0584284938464841	0.309083720669867	-4.4862750629474
KRT1	0.998980757575755	15.1468248760331	1.98916353112241	0.059240225569289	0.312974422087428	-4.49807624518265
LSM6	0.433459999999995	12.147820392562	1.9880392476301	0.0593727373749278	0.313169416307053	-4.49998645541631
HDDC3	0.423486590909089	12.241752619054	1.98755652036164	0.0594297138375626	0.313169416307053	-4.50080640466866
B4GALT1	0.57019287878788	12.822086838843	1.98571816297592	0.0596471399230536	0.313912191518122	-4.50392774640209
EEFSEC	0.283742954545454	11.4487719579677	1.9839219675829	0.0598602602700864	0.314350632254613	-4.5069755888048
GAMT	0.265332954545459	13.2121138636364	1.98192815460022	0.0600976182973074	0.314350632254613	-4.51035653899124
FBXW5	-0.551949525762971	9.68889072509419	-1.98188324952863	0.0601029737143906	0.314350632254613	-4.51043265858843
SBF1	-0.323154723025615	11.513303932726	-1.98166428938414	0.0601290931463911	0.314350632254613	-4.5108038058927
EIF4G2	0.26767424242424	14.0823059710744	1.98125154476248	0.0601783561926992	0.314350632254613	-4.51150335005066
PPID	0.462695984848486	13.3392249380165	1.98115475243449	0.0601899139956457	0.314350632254613	-4.51166738496683
DNAJC13	-0.320108712121208	12.93781	-1.98046881656421	0.060271876771605	0.314378721915424	-4.51282968956468
TRAPPC3	0.389720378787874	14.3322577479339	1.97890296176736	0.0604593520539832	0.314814683563576	-4.51548196299302
PPP1R7	0.240690227272733	14.4134409297521	1.978088675661	0.0605570481881562	0.314814683563576	-4.51686064578779
COA3	0.337925984848487	13.625751714876	1.97753819914621	0.0606231722540902	0.314814683563576	-4.51779244668989
AGO1	0.723173000393759	9.77267452419871	1.97715348211372	0.0606694229957867	0.314814683563576	-4.51844355783447
USP13	-0.495772464680444	9.79775817561995	-1.97647880573306	0.0607506081512518	0.314814683563576	-4.51958519786573
VTN	0.59298196969697	14.4914637408653	1.97593926416424	0.0608156014776896	0.314814683563576	-4.52049797934382
SSRP1	1.23510751531408	12.1770759291662	1.97441628190901	0.0609993926273325	0.315368396391939	-4.5230735931124
TBRG4	-0.32990419335508	11.9483725133825	-1.97377164454867	0.0610773344712331	0.315374161011839	-4.52416336916769
ATXN2L	0.257291590909089	14.0999386983471	1.97263891157354	0.0612145045730342	0.315520809491764	-4.52607768964534
METAP1	0.290729318181814	12.9196638501526	1.97220804431294	0.0612667526700275	0.315520809491764	-4.52680565720436
PSIP1	0.90745560606061	12.371846951215	1.97141571690363	0.0613629354042582	0.315520809491764	-4.52814404013864
COPB1	-0.270769015151515	15.6525510743802	-1.9707048637033	0.0614493414624735	0.315520809491764	-4.52934448301716
PGRMC2	0.430955454545455	16.0010070454545	1.96997270061315	0.0615384503268306	0.315520809491764	-4.53058060055821
MLYCD	-0.539677259228506	10.2102987539899	-1.96913547764486	0.0616404857395889	0.315520809491764	-4.53199370333846
ACO2	-0.339168560606058	14.9315588429752	-1.96910852325204	0.0616437732551511	0.315520809491764	-4.53203919129557
PTRHD1	-0.293716212121209	13.3054224963884	-1.96550733703299	0.0620843920771422	0.317019970009007	-4.53811265075043
MTPAP	-0.477874254119159	9.93098568812766	-1.96545250856809	0.0620911220188165	0.317019970009007	-4.53820506050841
ERO1A	-0.322764772727275	14.9246107438017	-1.96300322426245	0.0623924191912486	0.317586061849813	-4.54233134971687
DHRS7B	-0.491292487118928	12.3022748908799	-1.96277753206802	0.0624202475049791	0.317586061849813	-4.54271139248717
ISOC1	-0.382201074979918	12.1383182192204	-1.96266527567063	0.0624340930360047	0.317586061849813	-4.54290040962249
SMG9	-0.391194348569975	10.955528947406	-1.96001592650769	0.0627616486666106	0.317627354270096	-4.5473592075138
HADH	-0.283292803030301	15.1357209710744	-1.95950426837783	0.0628250828415812	0.317627354270096	-4.54821983680312
BORCS6	0.354819807154856	11.2917216137499	1.95913574828117	0.0628708061875801	0.317627354270096	-4.54883960583391
HTT	-0.38837019542844	11.4697729054303	-1.95855975824016	0.0629423298159943	0.317627354270096	-4.54980813154246
CNOT2	0.394825663507138	10.9022878853021	1.95847807961652	0.0629524780859766	0.317627354270096	-4.54994545795647
PHB1	0.298580984848488	16.9273055785124	1.95810592398981	0.0629987353606661	0.317627354270096	-4.55057111363856
PSPC1	0.376949314928867	13.2552009082037	1.95717262367598	0.0631148725018402	0.317627354270096	-4.55213978469978
DNAJA3	0.430947803030302	12.4403134917355	1.95704192636578	0.0631311511773709	0.317627354270096	-4.55235941654526
ABHD14B	-0.319575984848486	15.3344265727561	-1.95698219401494	0.0631385922251884	0.317627354270096	-4.5524597910976
MRPS12	-0.746798567647838	10.2163972321611	-1.95585954425389	0.0632785884325348	0.317727579462868	-4.55434590243878
NCEH1	0.434986145560316	14.5307783909379	1.9552330732996	0.0633568294726446	0.317727579462868	-4.55539808068095
FRG1	0.577972054245501	10.0488861647445	1.95496196119116	0.0633907156102531	0.317727579462868	-4.55585334975109
TRIM28	0.686295454545457	14.9801041528926	1.9537965529006	0.0635365616155508	0.318057330408898	-4.5578098801922
NIT1	-0.238857272727268	13.5307266735537	-1.95285865919339	0.0636541501969591	0.318057330408898	-4.55938386264539
PXDN	-0.525312196969693	12.9391995867769	-1.95218995360574	0.0637381065576567	0.318057330408898	-4.56050577049338
ARPC2	-0.302345833333334	16.8845906198347	-1.95196455878622	0.0637664270222955	0.318057330408898	-4.56088386215569
PYCR3	0.456859015151512	11.9323069628099	1.95105484732198	0.0638808435945972	0.318241338538618	-4.56240956204277
BAG5	-0.28618987178862	11.7439679563835	-1.94917142826135	0.064118301742909	0.31903712564199	-4.56556672031051
ERBIN	0.546407131469614	11.2651461154604	1.94806991773693	0.0642575389282681	0.319342853874746	-4.56741218980858
TACC1	-0.356261212121213	11.8478532456975	-1.9461506565487	0.0645007818715139	0.320164098648809	-4.57062598370206
PSAT1	0.875913787878792	16.0804385640496	1.94526334789233	0.0646135117088598	0.320336311068683	-4.5721110324981
PPOX	-0.469404621212123	12.2844286220581	-1.94359365615349	0.0648261121219159	0.321002642051224	-4.57490424188691
CMAS	0.273538712121209	14.3190558677686	1.94243364490128	0.0649741782581259	0.321348194879044	-4.57684382828178
DHCR7	-0.833517156274102	12.0497372895766	-1.94009674303186	0.0652733706437126	0.322439454262864	-4.58074877211095
PDF	0.575411331457126	10.0202084321339	1.9377073184033	0.0655805423451427	0.323567459527417	-4.58473808898033
EHHADH	-0.423035622132588	12.0648813444408	-1.93500397100451	0.0659296052600972	0.324899195189315	-4.58924738179165
UTRN	-0.390480098638978	13.7706536921067	-1.93297970379898	0.066192054091896	0.325757725425517	-4.59262105939483
TP53BP1	0.753017196969695	11.2997342572227	1.93125713378088	0.0664161115383238	0.325757725425517	-4.59548997749913
G3BP2	0.339226098484849	13.9551062945217	1.93040435351024	0.066527280924652	0.325757725425517	-4.59690960932437
SMC1A	0.943569941718991	10.8279950143275	1.93030790444618	0.0665398644364817	0.325757725425517	-4.59707014140498
COMT	-0.361855757575755	15.7804311363636	-1.9296629697577	0.066624061599043	0.325757725425517	-4.59814344141408
BPGM	0.576086439393942	13.3694877272727	1.9292376118823	0.0666796439930325	0.325757725425517	-4.59885118428757
SEPHS1	0.277976136363637	12.9282090289256	1.92905098089819	0.0667040443286271	0.325757725425517	-4.59916168064716
PSMD6	-0.254175378787878	14.7253769214876	-1.92878622989163	0.0667386716401608	0.325757725425517	-4.59960210850621
GOLPH3	-0.285139015151517	12.827111446281	-1.92594154066925	0.067111733469295	0.327189626949473	-4.604331731226
COL6A1	0.741419545454546	16.0762486570248	1.92438973019048	0.0673160153225912	0.327583703286826	-4.60690973008266
TMA7	0.589915833333331	12.7410488016529	1.92411553831635	0.0673521670095204	0.327583703286826	-4.60736508919949
POLR1F	0.459779051287718	9.54829444820487	1.92175273346528	0.0676644066061658	0.328479313972833	-4.61128718565152
ARL2	0.536639134041005	12.209327619399	1.9215115811971	0.0676963458272879	0.328479313972833	-4.61168729172231
SH3RF1	0.533369365745779	10.1155473052887	1.92033531367754	0.0678523257181737	0.328757428711577	-4.6136383817288
FLRT2	0.782914840309386	10.4762371386406	1.91927917750884	0.0679926445791305	0.328757428711577	-4.61538949262648
USP24	-0.234882462121217	11.3499099050651	-1.91926955843727	0.0679939237457074	0.328757428711577	-4.61540543827215
TOM1L2	0.27089571969697	11.5078742712696	1.91733429921045	0.0682517096073419	0.328968380776788	-4.61861239617358
NPEPPS	-0.233828484848482	16.1387886157025	-1.91718965014837	0.0682710120095678	0.328968380776788	-4.61885200566629
TSPAN6	-0.634517972532471	10.7172143158867	-1.9171375286438	0.0682779684340617	0.328968380776788	-4.61893834121525
PITPNA	-0.292820909090908	15.0462332644628	-1.91601529922527	0.0684278985226416	0.32928190336397	-4.62079683325991
NDRG3	0.263714912005634	14.4514015669106	1.91545046192829	0.0685034702735276	0.32928190336397	-4.62173195424613
AXL	0.56994696969697	11.4026150169855	1.91330791794758	0.068790796357394	0.330276279587254	-4.6252772944326
PUF60	0.773944242424243	14.6283247210744	1.91258975609846	0.0688873420869649	0.33035343372312	-4.626465035368
CTSD	0.30039674242424	18.8821548347107	1.90956420740574	0.0692953878745021	0.331570381934722	-4.63146542283404
DCLK1	0.859369630408798	12.315305362239	1.90918981193226	0.0693460285865243	0.331570381934722	-4.63208380559762
ADGRA2	-0.63900239555794	9.32420709536897	-1.90891349061508	0.069383424624099	0.331570381934722	-4.63254014600579
PUS7	0.385953640702141	10.7338616448166	1.90683308095334	0.069665546263315	0.332175578557079	-4.6359744126871
HTATIP2	-0.370212651515153	13.4507095247934	-1.90569039512368	0.0698209322600778	0.332175578557079	-4.637859592156
WFS1	-0.340280378787877	13.3172340909091	-1.90538888392228	0.069861983363096	0.332175578557079	-4.63835688590926
RBBP4	0.689350681818178	15.3370296280992	1.9043778558029	0.0699997905985707	0.332175578557079	-4.640024006481
ALDH18A1	-0.339548189140675	14.7465427912532	-1.90297834134794	0.0701909435350171	0.332175578557079	-4.64233068324107
SIDT2	-0.442549432741139	12.8285781505747	-1.90217169938055	0.0703013267107343	0.332175578557079	-4.64365964366627
CLCN5	-0.709070128529545	9.4239482687507	-1.90207130505494	0.070315075601008	0.332175578557079	-4.643825017624
UBA2	0.348442121212122	13.4447592768595	1.90162289961198	0.0703765130102382	0.332175578557079	-4.64456357539743
ARHGEF1	-0.268813863636362	13.8267503719008	-1.90036427211478	0.0705492129693507	0.332175578557079	-4.64663597153235
MAN1B1	-0.359843082756839	11.9795250063556	-1.90009839252471	0.0705857425806876	0.332175578557079	-4.64707363187792
RAB2B	0.355491189239814	14.3477972045034	1.89993161210513	0.0706086652641385	0.332175578557079	-4.64734814444672
ABLIM1	1.23104974364931	10.4270083519723	1.89990222984827	0.0706127043049312	0.332175578557079	-4.64739650446316
THYN1	0.46396116045406	11.6861329136012	1.8993603305978	0.070687232969996	0.332175578557079	-4.6482883170023
AKAP8L	-0.621018550384985	9.35891744221725	-1.8989436788562	0.0707445829319052	0.332175578557079	-4.64897388505831
CCPG1	-0.498418918067726	11.6306238447542	-1.89783408232109	0.0708975121305482	0.332175578557079	-4.65079911989451
GSN	-0.389444999999998	17.537035268595	-1.89747202782013	0.0709474746342787	0.332175578557079	-4.65139451909315
SIK3	0.748647738799445	9.02494552850112	1.89706680072649	0.0710034314239867	0.332175578557079	-4.65206082015235
TUBB	0.259210530303026	19.5032337809917	1.89668254365799	0.0710565282338912	0.332175578557079	-4.65269254768331
SHMT1	-0.504115267316633	11.2652440049576	-1.8959807969524	0.0711535856896042	0.332175578557079	-4.65384600126349
NUMA1	0.741195921540609	11.3567735484172	1.89574509731335	0.0711862109744522	0.332175578557079	-4.65423335030835
EGLN1	0.53200608949807	11.3365855695278	1.89417850982696	0.0714033895051528	0.332175578557079	-4.65680701336464
BCAP29	-0.368763491861159	11.9131105931429	-1.89417249047339	0.0714042250958217	0.332175578557079	-4.65681689932686
NIBAN2	-0.288044015151511	15.7052620867769	-1.89388602943375	0.0714440007601238	0.332175578557079	-4.657287346484
AKR1C3	-0.569605012236794	15.1324426826131	-1.89382742647479	0.0714521402840197	0.332175578557079	-4.65738358230119
IK	0.641849990044951	12.1150208347772	1.89243615190945	0.0716456168472813	0.332698254703721	-4.65966766567156
ASAP1	-0.399696654400829	11.3890408039043	-1.8909205758121	0.0718569012427351	0.333292436080993	-4.66215446007138
COASY	-0.306233712121218	12.9574720867769	-1.88961159413528	0.0720398234290438	0.333292436080993	-4.66430112935716
AP1B1	-0.243066818181816	14.9228514256198	-1.88932634538432	0.072079739247037	0.333292436080993	-4.66476878380639
MGST3	-0.367872348484848	14.7345287603306	-1.88875912479294	0.0721591698588625	0.333292436080993	-4.66569857111601
PGM1	-0.384919545454538	16.2308559504132	-1.88861189047428	0.0721798003044503	0.333292436080993	-4.66593988496586
ALG5	-0.462984166666669	13.7183090909091	-1.88766411055259	0.0723127266643349	0.333292436080993	-4.66749295524627
WARS1	0.480597803030298	15.4843241528926	1.88711351325911	0.0723900463996238	0.333292436080993	-4.66839493131942
PRPF4B	0.589853873465129	10.9988927407357	1.88687824646157	0.0724231066953096	0.333292436080993	-4.66878028296688
INF2	-0.379794621212111	14.8735080391871	-1.88626096021363	0.0725099121604644	0.333318241230354	-4.66979119490464
RPL36	0.745378787878792	16.5922006818182	1.88474259868501	0.0727238181701436	0.333773162965972	-4.67227676951459
CALHM5	-0.545810530303033	13.0478191735537	-1.8844047189933	0.0727714935090245	0.333773162965972	-4.67282968834131
NNT	-0.288677424242422	14.5944178512397	-1.88304817213574	0.0729631796540192	0.334278853214005	-4.67504888054517
SLC25A4	-0.704134684891022	12.9439615425504	-1.880780610858	0.0732845822459827	0.335377045841426	-4.67875586813487
VEZT	0.549139606575629	9.14543923688648	1.8784611046199	0.0736146274177301	0.336511135002072	-4.68254447686459
SORCS2	0.722640310352798	13.8579876417933	1.87736768688733	0.0737706611015029	0.336511135002072	-4.68432927321921
PPP2R5D	-0.344819772727268	13.4296224173554	-1.87731403810635	0.0737783243609902	0.336511135002072	-4.68441682553852
S100A10	0.771859696969695	18.1183078305785	1.87595580276798	0.0739725682746979	0.337022633482391	-4.68663280691568
STAT2	-0.346419621212114	13.3095752892562	-1.87420608862254	0.0742234567626792	0.337268993121225	-4.68948580188863
RPS12	0.293861287878794	17.276514607438	1.87361837260759	0.074307894942554	0.337268993121225	-4.69044367456745
PLRG1	0.488155844975243	10.3394772786823	1.87359242496948	0.0743116248177576	0.337268993121225	-4.69048595965359
ACTR2	-0.234530833333334	16.3385964049587	-1.87328878897087	0.074355283501756	0.337268993121225	-4.69098074327746
VTA1	0.260459318181818	13.8222866115702	1.87247864650453	0.0744718804910983	0.337425021430418	-4.69230061300318
MICAL1	-0.374725530303031	14.5127324173554	-1.87143679895493	0.0746220595047578	0.337472054703352	-4.69399737184426
VPS18	-0.347145551388152	12.9760119124407	-1.87088661645883	0.0747014732004533	0.337472054703352	-4.69489312938184
CCDC43	0.565145399870433	10.9241147213922	1.87044810859163	0.0747648205370746	0.337472054703352	-4.69560693327993
EPHA2	-0.463075227272727	12.5756234297521	-1.87012794706957	0.0748111010426433	0.337472054703352	-4.69612801708932
LYAR	0.521233457168423	11.5129230266632	1.8687069620903	0.0750168114941389	0.337773793989528	-4.69843999173488
LIG3	0.690316710882714	10.5491326824411	1.86852935342748	0.0750425578851279	0.337773793989528	-4.69872887649694
PSPH	0.559922363584572	13.229798425634	1.86680962364414	0.0752922513272113	0.33786198640914	-4.70152504022238
FNTA	-0.366985051886418	12.5828654331245	-1.8667961691773	0.0752942076817968	0.33786198640914	-4.70154690899217
ARHGAP1	0.220314318181815	15.2235663636364	1.86669399105851	0.0753090663981397	0.33786198640914	-4.7017129847014
ARFGAP2	0.308197121212121	12.1424822497816	1.86527374854255	0.0755158627778809	0.338215232180414	-4.70402070758512
RNMT	0.390144469696974	12.0305437190083	1.86494092745765	0.0755643952378327	0.338215232180414	-4.70456131944623
PACS2	-0.514472699906474	10.9253267117015	-1.86357181078721	0.0757643281167585	0.338215232180414	-4.70678449077693
CTBP2	0.392697298954179	12.3992261975499	1.86333185529296	0.0757994164279199	0.338215232180414	-4.70717400972133
NAT1	-0.378808030303031	12.2491296694215	-1.8628834073887	0.075865030246024	0.338215232180414	-4.70790187712593
ATAD1	-0.365666190620704	12.58762779512	-1.86276645025178	0.0758821507522927	0.338215232180414	-4.70809168737923
DRG2	-0.357424621212118	14.7109633677686	-1.86190612586775	0.0760081909660378	0.338216693088091	-4.70948764851869
MAN1A2	-0.347386818181818	13.1155431198347	-1.86163969228546	0.0760472613204162	0.338216693088091	-4.70991986931486
MVK	-0.425259772727269	11.9194086570248	-1.86054131194338	0.0762085149570157	0.338420622939314	-4.71170124298585
ASL	-0.240832196969695	15.8641100619835	-1.86020467332261	0.0762579966428418	0.338420622939314	-4.71224705846178
F2	0.874169318181821	13.4222873309053	1.8587710305286	0.076469038006633	0.338990713841499	-4.71457072738834
ARAF	-0.431365378787881	12.1043942891783	-1.85675673384569	0.0767664152346769	0.339941892705878	-4.7178333507986
AP1M1	-0.319154053030303	14.147595981405	-1.8553231112302	0.0769786789409619	0.340358236732226	-4.72015388586142
STAT6	-0.298941060606065	13.5650805578512	-1.85454216421012	0.0770945217656021	0.340358236732226	-4.72141742360824
RUVBL2	0.232181375873155	14.7743595834396	1.85444345847089	0.0771091742170451	0.340358236732226	-4.72157709785105
SLAIN2	0.431332121212119	11.9180935502276	1.85068271009293	0.0776692509736248	0.342462164604436	-4.72765621940667
TMLHE	-0.59338771464739	10.7656220037708	-1.84895979651487	0.0779270198880717	0.343230060773106	-4.73043827698993
CUX1	0.489809191534826	10.1401962038316	1.84789549396827	0.0780866242887156	0.343564408044135	-4.7321559142928
PA2G4	0.274347424242421	15.8725514669421	1.84679017081585	0.0782526812225832	0.343926398735229	-4.73393899708389
MIX23	0.502419535517191	11.7958236129923	1.84538630704955	0.0784640318922849	0.344486471569871	-4.7362025676736
WDFY2	0.545174611282267	10.3425499566429	1.84416014458403	0.0786490358121591	0.344929799154822	-4.73817859711232
REXO2	0.308884090909091	14.8597283677686	1.8433670709175	0.0787688970398683	0.345086790126637	-4.73945617388364
CIRBP	0.571532424242426	13.2059795454545	1.84157438226896	0.0790404205910549	0.345907171136759	-4.74234258344359
RAB11FIP5	0.31084265151515	13.1006812603306	1.84101753812314	0.079124926577716	0.345908225347736	-4.74323874494431
FAH	-0.470637348484852	14.153652231405	-1.83982054943055	0.0793068460161092	0.346054158943093	-4.7451644638096
WDR45	-0.312776780303031	12.4874871041202	-1.83968868229616	0.079326909516553	0.346054158943093	-4.74537655656931
SLC38A10	-0.45203070862641	10.7308325546179	-1.83887630570956	0.0794506094199681	0.346225851028629	-4.74668292576485
PSMB4	0.449827727272728	15.7701383264463	1.8373735010069	0.0796798821241898	0.346701213025324	-4.74909845869777
SEC11A	-0.41578022727273	17.3776959710744	-1.8365915210132	0.0797994107131683	0.346701213025324	-4.75035480785781
DKK3	0.694002897225529	11.324817887119	1.83594975122259	0.0798976239878755	0.346701213025324	-4.75138560195627
AGFG1	0.442327936539561	12.1739753791171	1.83537106747506	0.0799862728899737	0.346701213025324	-4.75231484484458
UBAC2	0.67435002150876	9.90476447504756	1.83532807314435	0.0799928626247055	0.346701213025324	-4.7523838761051
MRPS5	-0.306328106060606	12.4991788739669	-1.83484820892392	0.0800664433490882	0.346701213025324	-4.75315426160051
TPP2	-0.228507878787875	14.0751109917355	-1.83380968421107	0.0802258884329261	0.347025576414291	-4.7548210334696
ADPGK	-0.253628051388153	13.3192267619488	-1.83253985229108	0.0804212208030162	0.347504327785665	-4.75685810909517
STT3A	-0.262448484848486	15.2148879545455	-1.82950470772117	0.0808897766470224	0.349161443886464	-4.76172296167008
ATP13A1	-0.248797727272725	13.1283362603306	-1.82881030231942	0.0809973091321579	0.349258355028895	-4.76283515885422
ACOT9	-0.314390454545451	14.4211179545455	-1.82745115176166	0.0812081400655793	0.349800015707453	-4.76501115907368
IREB2	-0.380852723306061	9.67781468477596	-1.82303895777311	0.0818958422913235	0.352392487008263	-4.77206696539971
ENPP4	-0.577787075702627	11.5989896191504	-1.82050307512034	0.0822933755387198	0.353732258205701	-4.77611662460934
CA12	0.856651431166657	11.0688489765993	1.81817823460815	0.0826592933591753	0.354657868210721	-4.77982564888897
SUPT16H	0.906138712121214	13.0290787809917	1.81765093736378	0.0827424830452442	0.354657868210721	-4.78066641171411
TXNDC17	0.316042954545454	15.9802302066116	1.81748991104038	0.0827679020087384	0.354657868210721	-4.78092312884453
CTBP1	0.436496350893439	11.9411038780109	1.81632696546209	0.0829516807933924	0.354687060751431	-4.7827766683436
RUNX1	0.758355456459512	9.31150632289588	1.81616629979961	0.0829770983453281	0.354687060751431	-4.7830326742444
DHX57	-0.505675551938891	10.1795530774964	-1.81580724466996	0.0830339257934533	0.354687060751431	-4.78360473565289
LAMB1	-0.41864651515152	13.5907129338843	-1.81369835410009	0.0833683794305872	0.35540750797727	-4.78696303848566
GOPC	-0.508119416643741	12.611411192155	-1.8136519978109	0.0833757442587359	0.35540750797727	-4.78703682651869
PTGIS	-0.542640681818183	14.8319806404959	-1.81267487768678	0.0835311147529274	0.35548694887579	-4.78859184522698
FAM8A1	0.732578014306114	10.569326292889	1.81244579252737	0.0835675775067327	0.35548694887579	-4.78895632964124
SSR3	0.646054924242426	13.142908946281	1.81096104489384	0.0838042341976488	0.35582893991899	-4.79131781043739
SRXN1	0.621438649463686	10.939213260904	1.81085230315516	0.0838215895173532	0.35582893991899	-4.79149070776423
CBR3	0.465265785622041	14.7849170704274	1.80987689734577	0.0839774046409517	0.35582893991899	-4.79304124493868
RAB35	-0.264344999999999	13.3564992561983	-1.80976872572154	0.0839946998249699	0.35582893991899	-4.79321316044286
UBAP2L	0.411297613636362	15.0635809400826	1.80867501663533	0.084169742329073	0.356202878619428	-4.794950952919
LIMCH1	-0.739391314346221	11.1863882386666	-1.80808561318546	0.0842642040987888	0.356235383960379	-4.7958871360118
FXR1	0.374332121212122	13.3803954338843	1.80646500042922	0.0845244072427518	0.35678267955398	-4.79846009517636
EXOC6B	-0.306687500000002	12.2677972727273	-1.80619708512069	0.084567490184171	0.35678267955398	-4.79888528694021
EML3	-0.39547462121212	11.662795549889	-1.80012572962027	0.0855489159138585	0.360520472766328	-4.80850835271426
RPS10	0.369293181818183	17.8005016115702	1.79922033598644	0.0856961114447178	0.360520472766328	-4.80994135822094
PLXNB2	0.238066212121213	13.4694626859504	1.79874716933037	0.0857731241246407	0.360520472766328	-4.81069004870267
RINT1	-0.457537271108837	10.0180758709377	-1.79855296122429	0.0858047507655793	0.360520472766328	-4.81099730183952
PPT1	0.405290717168754	13.0514743071617	1.79684166547726	0.086083869612396	0.360989758805437	-4.81370365758194
RFC4	0.602725075757576	11.8820788429752	1.7964928078194	0.0861408657292494	0.360989758805437	-4.81425513157966
CAMLG	-0.509276911275968	10.7607510923722	-1.79625180818478	0.0861802591058047	0.360989758805437	-4.81463605767403
PLEKHF1	0.659400454545461	11.6617479876526	1.79433985166889	0.0864933356812821	0.361678770630714	-4.81765678006604
CD47	0.64872386363637	14.0723545247934	1.7930743881184	0.0867010906524091	0.361678770630714	-4.81965479832973
PRKAR2A	0.265523863636368	14.8219521094351	1.79291995277934	0.086726474229377	0.361678770630714	-4.81989856252122
SYPL1	-0.611440333650512	14.1038134897559	-1.7923246612109	0.086824378616646	0.361678770630714	-4.82083803935556
TAGLN2	0.302063560606058	17.7956210123967	1.79231037572424	0.0868267292447166	0.361678770630714	-4.82086058159161
DERA	-0.313751590909094	13.0598913007657	-1.79202687026011	0.0868733904608731	0.361678770630714	-4.82130792063964
CD151	-0.375624015151512	14.0958222352824	-1.7896045463235	0.0872729555465822	0.362685214609125	-4.82512794312777
CDK5	0.350780075757575	13.2748985330579	1.78906184614252	0.0873626915957001	0.362685214609125	-4.82598326295774
NEDD1	0.546747247630762	9.82761844687306	1.78895608036113	0.0873801893418818	0.362685214609125	-4.82614993230009
SEC13	0.365762878787883	14.1883184917355	1.78825417791085	0.087496387724127	0.362800678391456	-4.82725583008438
FGFR1	-0.702921916334372	10.3030829765634	-1.78739416876227	0.0876389419430612	0.363007058523122	-4.82861039989098
PGM3	0.244098787878791	15.4489744214876	1.78688749595461	0.0877230212070492	0.363007058523122	-4.82940821712984
CYB5R1	-0.53691553030303	13.8130628719008	-1.78487103716071	0.0880583297077272	0.36402763690858	-4.83258171927402
PPP5C	-0.246993787878786	13.4127369834711	-1.78276321927247	0.0884100101704063	0.365113774395893	-4.83589617302884
DPP3	-0.276645681818179	14.6191083264463	-1.77976256814181	0.0889127431715448	0.36682091529567	-4.8406095742314
AMOTL2	0.461153309696851	9.41857138117653	1.77753385370985	0.0892877364554329	0.367730846316852	-4.84410662061415
UBXN6	0.275685151515152	12.5711486570248	1.77738718859258	0.0893124613344462	0.367730846316852	-4.84433663715632
TSR1	0.600647800845538	11.8480542344283	1.77325286257711	0.0900118566065724	0.370239149669318	-4.85081476149253
PLSCR1	-0.662503721939631	13.2668555964958	-1.77173672732966	0.0902695162397581	0.370375202480875	-4.85318760879619
HK2	0.53954371212121	14.1849548760331	1.77164978947494	0.0902843101064975	0.370375202480875	-4.85332362638117
SELENBP1	-0.468976893939391	14.4697826859504	-1.77050495776612	0.090479316136251	0.370375202480875	-4.85511429716595
RABEPK	0.401659545454546	12.3830311157025	1.77044499446258	0.0904895400188497	0.370375202480875	-4.85520806416354
HSD17B11	-0.429981136363633	12.3104173966942	-1.77040675511245	0.0904960604356437	0.370375202480875	-4.85526785932213
ARMC6	0.344978061204689	11.6668636293714	1.76856940875428	0.090809833587258	0.371289210035552	-4.85813980169603
RILPL1	0.357916575809369	12.2423504710885	1.7680092260579	0.0909056847367142	0.371311279446977	-4.85901497855062
RNF170	-0.423084116622643	11.273402853904	-1.76634153504846	0.0911915532136565	0.371753856042238	-4.86161920291977
DENR	-0.539519318181819	12.4061463636364	-1.76632052085062	0.0911951603007391	0.371753856042238	-4.86165200651096
RDH11	-0.288725227272732	14.6729811983471	-1.76327506061701	0.0917192115335234	0.373258757084619	-4.8664029632563
EMC2	0.285477575757566	13.9837572933884	1.76311871741831	0.0917461841408967	0.373258757084619	-4.86664669605888
HFE	-0.59445584365	10.4111141316582	-1.76218872103783	0.0919067696024653	0.37354187051299	-4.8680961908905
FHL2	0.446175606060606	16.4829225826446	1.76089834102741	0.0921299834186906	0.373759361836386	-4.87010643762401
MAPK1	-0.231624848484845	15.7904084710744	-1.76082675014097	0.0921423810422467	0.373759361836386	-4.87021793494982
DTX3L	-0.415423939790434	11.2693761914186	-1.76026730430498	0.0922393114116749	0.373783191850864	-4.87108911274686
RNF11	0.580254331152393	10.4573302534198	1.75890224731061	0.0924761905390511	0.374204029593974	-4.87321393532696
PYCR1	0.581225256269262	13.2481721994983	1.75837691154128	0.0925674913936337	0.374204029593974	-4.8740313360011
EGFR	-0.498787358303263	13.3874988196363	-1.7580943179802	0.0926166368008472	0.374204029593974	-4.8744709645879
WNT5B	-0.618871387210238	11.6242503826768	-1.75509002350825	0.0931404947500908	0.375643596747509	-4.8791414641678
PNPLA6	-0.252811174242423	12.0738336466942	-1.75442991735858	0.0932559372468295	0.375643596747509	-4.88016687180452
TUBB6	0.233086590909078	16.7406811776859	1.75429999085061	0.0932786738599271	0.375643596747509	-4.8803686654884
TGFBRAP1	0.538889715480853	10.633727750392	1.75395556939369	0.09333896922837	0.375643596747509	-4.88090354526541
MAP2K3	0.337175454545454	13.3196529338843	1.75254363461758	0.093586495901689	0.376270877254097	-4.88309543276477
APLP2	0.720477045454544	13.3680327479339	1.7513906778022	0.0937890383104562	0.376716244877126	-4.88488430511489
VPS13C	-0.355559393939389	12.506856838843	-1.75022884681208	0.0939935196660696	0.376805899012634	-4.88668605645076
EPB41	0.477293299407698	9.31584925853755	1.75022076783659	0.0939949428962087	0.376805899012634	-4.88669858208537
ABL1	-0.410487470767873	9.53505641429812	-1.74764461356523	0.0944497131941026	0.377578881039997	-4.89069044412106
NENF	0.348957954545456	13.6572844421488	1.74718859519752	0.0945304105044311	0.377578881039997	-4.89139660609471
MTCH2	-0.319628863636366	15.0131574173554	-1.74709775358111	0.0945464929495681	0.377578881039997	-4.89153726136222
EPB41L1	0.449702651515148	11.8565305101577	1.7470458344415	0.0945556856782258	0.377578881039997	-4.89161764827667
CD55	0.549331312397371	10.9769527205443	1.74266458316529	0.0953341868240129	0.380141160257506	-4.89839473884082
FOCAD	-0.342318518689979	10.9322778730177	-1.74224553724568	0.0954089334689299	0.380141160257506	-4.89904226754502
EXOSC1	0.44426870307306	10.1568667492809	1.74187448561357	0.0954751610780726	0.380141160257506	-4.8996155358853
ARF1	-0.232019166666667	15.6942673966942	-1.7399983439034	0.0958106292861752	0.380711632135713	-4.90251274069641
ZER1	-0.430817598945291	10.5806979537348	-1.73996478313281	0.0958166393743678	0.380711632135713	-4.9025645451183
DKC1	0.770634696969696	11.6525130719039	1.73951806157558	0.0958966693369859	0.380711632135713	-4.90325403335188
ECHDC1	-0.416423030303029	12.4696415289256	-1.73898883854554	0.0959915534015243	0.380720122428268	-4.90407068585448
PEX5	0.473951207508112	11.0263976400526	1.73824334998602	0.0961253478202735	0.380773787855776	-4.90522074485402
CDS2	-0.620802908013861	9.88661399343298	-1.73787367650467	0.0961917530488026	0.380773787855776	-4.90579089981031
SOAT1	-0.548781515151516	13.0369728114691	-1.73736406616936	0.0962833597550051	0.380773787855776	-4.90657673301142
NANS	0.344305227272724	15.1696169628099	1.73626550903485	0.0964810883620721	0.381188515617234	-4.90827014991784
MAPRE1	0.262465454545454	15.5877519628099	1.73491904661488	0.09672391078212	0.381414580398639	-4.91034461361356
RELA	0.234432976045968	12.9435688695001	1.73491779922735	0.0967241359792894	0.381414580398639	-4.91034653487434
FUCA2	-0.459274469696966	11.1462871115575	-1.73421092227091	0.0968518241651617	0.381551572166976	-4.91143511937734
PSMA3	0.222124924242422	15.7745896900826	1.73251197302972	0.0971593068315018	0.382395929571731	-4.91405012301964
SELENOM	0.50563943230692	13.1729482539989	1.73157142550222	0.0973298893818224	0.382700379226418	-4.91549697449024
TTC37	-0.256206666666662	13.7351531404959	-1.72884436091832	0.0978259310979826	0.384282724552362	-4.91968869710262
PKM	0.19034507575757	19.2174534297521	1.7282364015419	0.0979368102436166	0.384350483795455	-4.92062250278169
APP	0.551082121212124	14.1755148553719	1.72453055859453	0.0986150021340945	0.386315532270892	-4.92630920522047
MOXD1	-1.04841225045718	10.2727255506486	-1.72447203878869	0.0986257436832875	0.386315532270892	-4.9263989314412
STAT1	0.646927045454545	15.8319693213812	1.72303667756008	0.0988895228533283	0.386979496008496	-4.92859899809495
GBF1	-0.25149166666667	13.7368362603306	-1.72187204476717	0.0991039918375219	0.387449415707645	-4.93038308706908
EZR	0.426920378787868	15.4243672520661	1.71989127456093	0.0994696650856461	0.388154134955881	-4.93341531754922
EMG1	0.778668863636367	12.4908782690275	1.71942900895632	0.0995551701051706	0.388154134955881	-4.93412259024002
TKFC	-0.319123589602599	12.8195056532489	-1.71897560775359	0.0996390963543692	0.388154134955881	-4.9348161607955
EXOC5	-0.240994865653443	12.906969660706	-1.71884936763884	0.0996624746025576	0.388154134955881	-4.935009246473
STX7	0.354653724358004	14.6580474553404	1.71800522955789	0.0998189196905013	0.388394943440292	-4.9363000898712
LMF2	-0.343813863636367	12.2809942975207	-1.71691374998667	0.100021515168489	0.388593420206767	-4.9379684539054
IRF3	0.542146006855766	11.418811507707	1.71671063111465	0.100059255824252	0.388593420206767	-4.93827883964454
TANC1	-0.333985954329917	10.9153852430428	-1.71480739403501	0.100413478238487	0.389600499214544	-4.94118582532183
STRN	-0.230631212121212	13.5177780371901	-1.71314284156092	0.100724152973006	0.3898690404027	-4.9437262469518
IQGAP1	-0.224245378787874	17.1986531818182	-1.71295774404512	0.100758750400536	0.3898690404027	-4.94400862540008
ITGA2	0.406750833333327	14.3107087190083	1.71291033686581	0.100767613122354	0.3898690404027	-4.94408094445927
ARHGAP10	-0.38646705808757	10.8181343431679	-1.71224599741562	0.100891880539478	0.389982268940262	-4.94509422661706
FARP1	0.346572196969694	12.5536208616465	1.70827290510077	0.101637790855873	0.392495890370046	-4.95114796166783
TSEN34	0.4975124811786	10.5472494180311	1.70699224461794	0.101879220777627	0.393058459861053	-4.95309701138166
TUBB4B	0.702901666666669	16.7925648347107	1.70620149650558	0.102028536025466	0.39326492054886	-4.95429990515946
UBE3C	-0.318246742424241	11.9371147933884	-1.70546791355353	0.102167223333166	0.393430067338319	-4.95541546069284
MARCKS	0.535942878787878	15.4611046900826	1.70434948285362	0.102378976516838	0.393876006187084	-4.95711555150452
FLAD1	-0.35796493317233	11.1591461821517	-1.70352776071601	0.102534791442207	0.394106103811106	-4.95836408566867
LMAN2L	-0.395145837894004	11.959788301779	-1.70190609794334	0.102842882794397	0.394804919403544	-4.96082671748901
ITM2C	0.729720206681948	10.4462176212216	1.7015588552421	0.102908955849401	0.394804919403544	-4.9613538032829
PSMA5	0.20351696969697	15.4371007438017	1.70008256244066	0.103190266580774	0.395514513832004	-4.96359378176414
RPA2	0.317695075757573	12.8843585743802	1.69955040621306	0.103291830202934	0.395522415092942	-4.96440085986632
TAP2	-0.597785984848487	11.7342347846356	-1.69906246031301	0.103385030790433	0.395522415092942	-4.96514071895065
KIAA1671	0.595170788164339	11.7500376982692	1.69843111381788	0.103505727781133	0.39560877443223	-4.96609777273624
SPRYD7	-0.251240667118481	12.0287967742329	-1.69793660288071	0.103600348968245	0.39560877443223	-4.966847209535
STARD5	0.706361986940925	11.4285668163328	1.69676150129716	0.103825491198197	0.395924900979701	-4.9686274230357
ME1	-0.500527954545463	13.8040879896274	-1.69649799855562	0.103876033704053	0.395924900979701	-4.96902648631432
SIGMAR1	-0.36843166666667	13.1183397107438	-1.69509802655145	0.104144913133006	0.396498587457628	-4.9711458910908
PRPS1	0.623153636363636	12.6645028007671	1.69441478208864	0.104276351902664	0.396498587457628	-4.97217976494646
RTN4	-0.292618636363635	16.6016115495868	-1.69420718929314	0.10431631533599	0.396498587457628	-4.97249382795585
MTDH	0.315319090909089	15.1304454132231	1.69310308000801	0.104529084600405	0.396939770846125	-4.97416372045571
TPST1	-0.353970777474075	10.0581179334277	-1.68918756953703	0.105286601368461	0.398772249964819	-4.9800789831636
CD2AP	0.239911969696973	13.6392857747934	1.68918114482557	0.105287848146213	0.398772249964819	-4.98008868055918
EIF3F	0.296665142318481	15.0231167173842	1.68883412705517	0.105355208927948	0.398772249964819	-4.98061242392934
ZFPL1	-0.275851439393936	13.3256467975207	-1.68836184731769	0.105446943451831	0.398772249964819	-4.9813250894881
ELMOD2	-0.364735227272728	12.1602257613028	-1.68781498633198	0.105553249088378	0.398772249964819	-4.98215010742062
OSGEP	0.300541742424242	12.294712683465	1.68760289125572	0.105594503218455	0.398772249964819	-4.98247002825731
RAB12	-0.418200757575757	12.2862581404959	-1.68648690573324	0.105811796319345	0.399225573429147	-4.98415285751343
IDH3G	-0.300191666666665	14.0172611983471	-1.68513347482776	0.106075830870123	0.399634080962697	-4.98619259757024
MAP7D1	0.385435909090903	13.198376446281	1.6849340943437	0.106114774238572	0.399634080962697	-4.98649297590015
TBC1D2B	-0.744688527727373	9.60443253454716	-1.68426023893476	0.106246482633977	0.399763346665881	-4.9875079774345
PLEKHO2	-0.288582407073832	12.887736482921	-1.68349633205938	0.106395959560625	0.399959170326344	-4.98865824473635
RPA1	0.352697884477577	11.8333952806943	1.68213122824907	0.106663519014347	0.400594008926339	-4.99071278257234
STK38L	-0.667819752112598	11.0352441065767	-1.68163963151756	0.1067600111487	0.400594008926339	-4.9914523439947
OSBPL10	-0.704716774875795	10.4516654718558	-1.68005991140064	0.107070584232861	0.400915319643717	-4.99382776630911
CLPP	0.347249545454549	12.2561542561983	1.68004505164742	0.107073509290053	0.400915319643717	-4.99385010278586
HSPA9	0.301149166666665	17.106206838843	1.67955155352455	0.107170690013362	0.400915319643717	-4.99459181990659
ABHD16A	-0.460414578670834	11.8855769744121	-1.67825020717664	0.107427312168787	0.400915319643717	-4.99654691594626
KIDINS220	-0.346799472436624	10.7206386139287	-1.67801514128565	0.10747372198637	0.400915319643717	-4.99689994681404
RPS15A	0.342844242424238	16.5208977272727	1.67743818304298	0.107587704672626	0.400915319643717	-4.99776628407363
SEC23A	-0.254084848484851	15.7809744214876	-1.67726854628683	0.107621237221302	0.400915319643717	-4.99802096039868
SLMAP	-0.320260865124729	11.0132549087224	-1.67723958586598	0.107626962788642	0.400915319643717	-4.99806443682077
RBMS2	0.463028106060602	12.0860763016529	1.6758665039333	0.107898721495834	0.401357398562514	-5.00012509677905
PSME2	0.24754977272727	14.9849168615012	1.67491048521629	0.108088278264066	0.401357398562514	-5.00155908340909
LRRC1	-0.327506124495924	11.0374273979039	-1.6738333102929	0.10830219504956	0.401357398562514	-5.00317404773045
OCIAD1	0.358909500285552	12.8066557758863	1.67358701933144	0.108351156384769	0.401357398562514	-5.00354318983246
TXN2	-0.387601136363637	11.815062074299	-1.67341115824251	0.108386128091524	0.401357398562514	-5.00380674581114
TCERG1	0.335858030303031	13.7542918801653	1.67308189187755	0.10845163161834	0.401357398562514	-5.0043001470397
EXOC8	-0.273680530303031	12.6046579752066	-1.67183049442938	0.108700887390051	0.401357398562514	-5.00617467004873
RHEB	-0.237900909090916	14.3862601826131	-1.67178333941148	0.108710289281265	0.401357398562514	-5.00624528458076
ODR4	-0.307773416934491	11.4310376779921	-1.6717279245602	0.10872133891858	0.401357398562514	-5.00632826624169
CYFIP1	-0.281194469696963	14.3347389876033	-1.67171774715787	0.108723368380394	0.401357398562514	-5.00634350629052
ARL1	-0.317379015151518	14.2642545247934	-1.66910210052957	0.109246013923257	0.40292442691372	-5.01025791935065
UBXN4	0.268713484848487	13.8766234917355	1.66441495330038	0.110187888377335	0.406033466596913	-5.01726063228151
EIF2AK4	-0.409282424242422	11.8434510586991	-1.66284651244195	0.110504591461083	0.406692001426853	-5.01960054063922
HSPG2	0.367371818181816	12.0483894060517	1.66254904250925	0.110564743871466	0.406692001426853	-5.02004413537501
TMX1	-0.365018787878792	15.6029435123967	-1.66163266815235	0.110750220812895	0.406697815206591	-5.02141027231489
MOGS	-0.293011969696975	14.6051040289256	-1.66156231199496	0.110764471961259	0.406697815206591	-5.02151513577873
EXOC2	-0.274725075757576	12.8401264152893	-1.66033912259812	0.111012485286662	0.407244193120419	-5.02333771177327
ABCD1	-0.441823653881046	12.0137914529736	-1.65954307800904	0.111174142516184	0.407473084847262	-5.02452327856354
DICER1	-0.438396050852379	9.44435264406906	-1.6588523999496	0.111314563253337	0.407623802100758	-5.02555156587459
ACAD9	-0.250580378787877	13.1666215264402	-1.65421417786975	0.112261434238157	0.410724766085234	-5.03244844227408
WDR12	0.487170314021176	10.9063148663188	1.65080898600768	0.112960901937938	0.412642537080993	-5.03750236057615
LGALS1	0.250666893939396	20.2287906198347	1.65068396118784	0.112986653271385	0.412642537080993	-5.03768776690627
B2M	0.34905151515151	15.9784395867769	1.64802592172544	0.113535300147746	0.414217772050274	-5.04162695568208
TBCB	0.332523113383102	14.2487622978937	1.64749553569898	0.113645045348998	0.414217772050274	-5.0424123954549
GFPT2	0.377356363636361	14.1043591115702	1.64628649934468	0.113895547803816	0.414217772050274	-5.04420210640958
PTDSS1	-0.335723103905316	12.0075025090921	-1.64616188491764	0.113921393294095	0.414217772050274	-5.04438651275059
COG1	-0.333645349601456	11.6666761044783	-1.64615654693059	0.113922500522475	0.414217772050274	-5.04439441174458
TPP1	0.22910590909091	15.7233678099174	1.64327366544088	0.114521804931958	0.415769522197783	-5.04865751798046
VASN	0.435562435973521	13.8237459742738	1.6431294887818	0.114551846432568	0.415769522197783	-5.04887056962346
CARS2	-0.334818484848485	14.0495500826446	-1.64262733314108	0.114656530302798	0.415781852378962	-5.0496124982725
RCN1	-0.3669478030303	17.1937915082645	-1.6412065397252	0.114953157620844	0.416489595793083	-5.05171075125988
PTPRS	0.529522118228012	9.547815184647	1.64028295201535	0.115146326269592	0.416610235800825	-5.05307396766829
SCAF4	-0.599977600002289	10.3937253079421	-1.64007703135702	0.115189431823127	0.416610235800825	-5.05337782570844
HADHA	-0.228989545454546	16.5004770041322	-1.63759585213049	0.115709886540396	0.41812419388057	-5.05703674710448
EIF2B3	-0.203698939393941	13.4485757231405	-1.63275861741409	0.116730231754063	0.421440282630105	-5.0641577147567
GDI2	-0.205006136363636	16.7858158264463	-1.63099527914951	0.117104056638457	0.422418411687933	-5.06674948324306
RBPMS	0.391898333333335	13.6837509297521	1.62854819062518	0.11762449962725	0.423923240535437	-5.07034262640454
RAB3GAP2	-0.246379924242424	13.5354544214876	-1.62649388122565	0.118062903786236	0.425130017581138	-5.07335579842132
HPF1	0.401662585893318	11.4166266499957	1.62460171906207	0.118467915968685	0.426013042352618	-5.07612852083639
DDX23	0.800179706743583	12.2598403529776	1.62437889781654	0.118515686812835	0.426013042352618	-5.07645487157209
ACAP2	-0.23047598484848	13.1656950826446	-1.62001865751195	0.119453736273011	0.429009262817771	-5.08283399139407
CBX1	0.485601287878788	12.0854329972594	1.61165844201238	0.121269721046093	0.434987577488526	-5.09502772480482
C12orf57	0.345388416042184	12.4202763758627	1.61138148293002	0.12133027435429	0.434987577488526	-5.09543083791296
MMUT	-0.238835101588078	12.1551917981165	-1.61028738896083	0.12156973024058	0.435361115171459	-5.09702275860557
UBE4A	0.225716060606063	11.8749571280992	1.60993665095338	0.121646577125862	0.435361115171459	-5.0975329078668
BAK1	0.564703240137382	10.0673424772189	1.60895500788204	0.121861871516649	0.435751726982442	-5.09896024783183
JCAD	-0.47474799585142	9.3606375751136	-1.60720684352756	0.122246068141055	0.436558840790615	-5.1015004467111
UBE2O	0.465274393939394	12.3843076859504	1.60691632143847	0.122310014559513	0.436558840790615	-5.10192238510101
CLCC1	-0.302621508189027	11.6737788861964	-1.60647760704584	0.122406632338611	0.436558840790615	-5.10255943668401
DHX30	-0.333408030303033	11.8971384504132	-1.60590557563803	0.122532706180643	0.436629130964877	-5.10338987158632
AMDHD2	-0.320004848484849	13.4860034090909	-1.60498539336407	0.122735738861521	0.436649955785086	-5.10472524130093
ATG7	-0.213709318181818	11.9231101446281	-1.60491496121482	0.12275129085895	0.436649955785086	-5.10482742782246
PSMG1	0.35799613636364	13.3831246694215	1.60353211615417	0.123056967867509	0.437022272464399	-5.10683301747262
RRAGC	-0.433082348484856	14.3347629545455	-1.60347829119675	0.123068878676942	0.437022272464399	-5.10691105433645
HNRNPD	0.420325454545452	16.6413190909091	1.60198106015114	0.123400583627976	0.437666376189587	-5.10908095685077
EXOSC7	0.459631241628772	11.6087484730273	1.60146315309692	0.123515497205381	0.437666376189587	-5.10983117759835
POSTN	0.849363484848485	12.3601026635055	1.60121712696704	0.123570116931481	0.437666376189587	-5.11018749516899
SLC25A13	-0.354286212121213	12.7033700413223	-1.60062468467617	0.123701726459452	0.437754816479355	-5.11104534812898
RPS6KA3	0.25510564808212	12.6883007832259	1.59899455005356	0.124064460375388	0.438014435191621	-5.11340448775057
RAF1	-0.464048800998325	11.6257757195624	-1.59876269471597	0.124116124301927	0.438014435191621	-5.1137398767871
FKBP11	0.358070530303024	14.3844419008264	1.59851207466249	0.124171989717025	0.438014435191621	-5.11410236687842
CPSF7	0.412365454545455	12.9764795867769	1.59837792825887	0.124201900746175	0.438014435191621	-5.1142963742906
PHKB	-0.567201660820885	10.8989422584403	-1.59686980285964	0.124538585699739	0.438824801972042	-5.11647660028909
OSBPL2	-0.703719532869707	10.458484250652	-1.59562627309194	0.124816772450936	0.439126223710796	-5.11827309673891
C3orf38	-0.52727155971918	9.45899285780485	-1.59518468951105	0.124915682481254	0.439126223710796	-5.11891077694681
TRAPPC12	-0.38668904068169	10.283875877385	-1.59495339606635	0.124967515818832	0.439126223710796	-5.11924472688394
SF3B4	0.541182019752439	9.76963423971114	1.59418750879472	0.125139280696143	0.439126223710796	-5.12035027125826
CCNDBP1	0.95218972238454	9.25727457951774	1.59409965229119	0.12515899677019	0.439126223710796	-5.1204770638392
XRCC5	0.298034772727274	15.2043451239669	1.5932743179484	0.125344338287437	0.439400946771931	-5.12166790005426
NIF3L1	-0.311358484848487	13.6820217975207	-1.59034584254833	0.126003818362155	0.440921938723293	-5.12588934544601
CLN3	-0.42345712121212	13.5154278305785	-1.59033960725896	0.126005225599016	0.440921938723293	-5.12589832719854
REEP5	-0.278039252256747	15.1601419394672	-1.58991780506317	0.126100452146442	0.440921938723293	-5.1265058566057
PIGK	-0.254472308478926	11.5578197699804	-1.58908104414159	0.126289537578446	0.441132665022324	-5.12771068318474
CLMP	0.746404090909087	11.9360859412146	1.58870034732438	0.126375642890683	0.441132665022324	-5.12825867166109
RBM26	0.405152336855874	10.3964032776664	1.58552073485668	0.127096711806813	0.443094287621084	-5.13283147885356
VPS37C	0.349299620408976	11.1039522875602	1.58527101074652	0.127153488627926	0.443094287621084	-5.13319031755183
NDUFA7	0.469204397954263	11.2992097945975	1.58280836182643	0.127714522603378	0.444671853508794	-5.13672661069033
STT3B	-0.262276363636367	14.0871552479339	-1.58036230968727	0.128273811257839	0.446240673909685	-5.14023477746127
MACROD1	0.482871212121207	12.8630097933884	1.57974451030323	0.128415392295084	0.446354941042609	-5.14112015767866
PLS3	-0.214316439393933	18.1676685330579	-1.57877871955485	0.128636982602527	0.446746881204207	-5.14250370332838
ANKLE2	-0.300939015151513	11.9019011420004	-1.57817683619732	0.128775238860415	0.446848990297552	-5.1433655946401
PCYOX1	-0.322273484848481	16.3792698553719	-1.5768227143972	0.129086740075148	0.447551577709868	-5.14530373509959
TOR1A	-0.270846820021456	11.6436878300768	-1.57286672998921	0.130000357474003	0.449660591848392	-5.1509583595887
SRSF4	-0.430698445801241	12.0050642396448	-1.57275005545483	0.13002738419951	0.449660591848392	-5.1511249618347
ABCB6	-0.313035442107729	11.6080764002176	-1.57234511727229	0.130121221068986	0.449660591848392	-5.1517031064894
RHOA	-0.184795606060614	18.0283869214876	-1.57229344455828	0.130133199297415	0.449660591848392	-5.15177687298626
FAM114A1	0.191185303030306	16.164572231405	1.57125152436566	0.130374921588207	0.450116949638006	-5.15326387920392
AK5	0.597253863636361	13.0532924586777	1.56921580214087	0.130848277538501	0.451371579239955	-5.15616696622524
BCAT1	0.51234007575758	13.8134925206612	1.56874061622867	0.130958974946542	0.451374132792238	-5.15684418654915
ARFGAP1	0.394403787878783	13.4307118801653	1.5675302339567	0.131241291516692	0.451967702748339	-5.15856845190559
YWHAQ	0.230953181818183	16.1464353512397	1.56622815396124	0.131545559179968	0.452171597347263	-5.16042216866088
MRPS27	-0.317959318181819	13.1912260950413	-1.56598540058995	0.131602349936004	0.452171597347263	-5.16076763140548
SURF4	-0.335318030303034	15.479956053719	-1.56412104905574	0.132039181643503	0.452171597347263	-5.16341937778955
RPS3	0.24366863636364	16.9646566322314	1.5637204040679	0.132133212404742	0.452171597347263	-5.1639889050694
SRP19	0.282530108383238	11.9607690993053	1.56349064296987	0.132187161996028	0.452171597347263	-5.16431546422212
MSRA	-0.309215303030301	12.2966893595041	-1.56343946405394	0.132199181664713	0.452171597347263	-5.16438819956425
LARP4	0.375494220858341	11.3577921446981	1.56288496400643	0.132329467286506	0.452171597347263	-5.16517613245725
SEPTIN8	0.51876992424242	12.8781684297521	1.56285258733539	0.132337077810026	0.452171597347263	-5.16522213217133
RANGAP1	0.423149469696964	13.9683504132231	1.56267336622752	0.132379212429362	0.452171597347263	-5.16547674997261
ACSF2	-0.522941870539626	12.2075989733239	-1.56213126997059	0.132506726076118	0.452171597347263	-5.16624676012959
QKI	0.43564456653967	13.004462077715	1.56134102779323	0.13269279155601	0.452171597347263	-5.16736886442449
PRAF2	0.381052878787882	14.8063463429752	1.56124509643472	0.132715393666969	0.452171597347263	-5.16750505146279
POGLUT1	-0.356417499999997	13.5035351204778	-1.56050110896021	0.132890790620577	0.452171597347263	-5.16856101283229
PSME1	0.252861439393934	15.1830751652893	1.55908429943787	0.133225337609127	0.452171597347263	-5.17057082296826
STMN1	0.549076742424242	15.3539035330579	1.55902665507441	0.13323896373891	0.452171597347263	-5.17065256347168
NELFCD	0.440785244015641	10.4171597881519	1.55900817881274	0.133243331451378	0.452171597347263	-5.17067876255769
NIP7	-0.650846553221234	10.5452862708534	-1.55795531857002	0.133492419059306	0.452171597347263	-5.17217129632549
PSME3	0.315782272727271	13.5818178241254	1.5575815621571	0.13358093562096	0.452171597347263	-5.1727009403564
GSTP1	0.266493409090906	17.6794729752066	1.55717426236008	0.133677451516884	0.452171597347263	-5.17327800314083
ACTR3	-0.196982272727279	16.5031745867769	-1.55714227652707	0.13368503348941	0.452171597347263	-5.17332331562211
EIF3L	-0.23809053030303	14.158347892562	-1.55669307298359	0.133791550982758	0.452171597347263	-5.17395959815297
DPM1	-0.218520909090911	13.9805218801653	-1.55605314054285	0.133943416307998	0.452171597347263	-5.17486578999922
DOP1B	-0.485915445394415	9.65359871250602	-1.55585094677888	0.133991429465888	0.452171597347263	-5.17515204977998
AAMDC	-0.385540346162218	12.48434833724	-1.55547328506655	0.134081147550385	0.452171597347263	-5.17568665250601
NHLRC3	-0.421356742424241	11.7413576859504	-1.55468802675011	0.134267854105439	0.452171597347263	-5.1767979020937
ATP5F1E	-0.231955303030302	13.5337579132231	-1.55450463114648	0.134311490012948	0.452171597347263	-5.17705736804147
SLC27A1	-0.452788030303028	13.1177021487603	-1.55442045355172	0.134331522584062	0.452171597347263	-5.17717645336032
FNTB	0.275930652096875	12.6576105609862	1.55419689155503	0.13438473782306	0.452171597347263	-5.17749269968374
EEF1A2	0.678767196969694	14.3250518595041	1.55263421820984	0.134757193104356	0.453053462484343	-5.17970221521523
PPWD1	0.41285731565965	10.4558519353823	1.55143448045521	0.135043722955301	0.453645239551154	-5.18139736334888
GOLGA3	0.296169621212119	14.677887107438	1.54957031404445	0.135489934673559	0.454772021124253	-5.18402923338133
RPAP3	0.273766417505374	11.238355895536	1.54773643898205	0.135930082964803	0.455556062993749	-5.18661587698326
APBB1IP	0.49789318181818	11.1303480096324	1.54767239459907	0.135945475558427	0.455556062993749	-5.18670616616409
EXOSC4	0.445330078502982	11.0082070299925	1.54670050875413	0.136179237745777	0.45596718674259	-5.18807595624904
PARK7	-0.182698106060609	17.0467383884298	-1.54511658134448	0.136560921543488	0.456741268667643	-5.19030689598102
BTAF1	-0.452602521054912	10.3333383224014	-1.54461620620867	0.136681681736888	0.456741268667643	-5.19101128835426
GOSR2	0.19641318181818	14.2095604896274	1.54435722343257	0.13674421904812	0.456741268667643	-5.1913757943077
NCKAP1	-0.262674999999998	13.5994344834711	-1.54304102452555	0.137062410201505	0.457431864940797	-5.19322752775253
RAB14	-0.16806136363636	14.9404489256198	-1.54152168345731	0.137430469842033	0.458287635013441	-5.19536349031851
SCARB2	-0.278930378787878	16.2365125	-1.54028148537944	0.137731510826674	0.458918710993098	-5.19710577437968
EIF4G3	-0.233844393939387	15.1613870867769	-1.53747103367796	0.138415720508436	0.460657390965837	-5.20104987122885
USE1	0.311788466658642	11.480833355374	1.53702550655885	0.138524441556825	0.460657390965837	-5.2016745807025
EIF4A2	-0.434108636363632	14.5830739876033	-1.53675706627132	0.138589982422121	0.460657390965837	-5.20205091255346
PPFIBP2	-0.355489720191521	9.75869653957264	-1.53455462699587	0.139128682271361	0.461958538773412	-5.20513657081021
PARP4	-0.178581060606064	13.6709430991736	-1.53244048234791	0.139647405980002	0.461958538773412	-5.20809519446912
PRKAG1	-0.434239090909097	13.8236115495868	-1.53231458158669	0.139678346956735	0.461958538773412	-5.20827128229082
TOLLIP	-0.241577424242422	15.209075268595	-1.53192651748269	0.139773751859636	0.461958538773412	-5.20881396514644
TOE1	-0.409868921646355	14.5064468651809	-1.53188392645408	0.139784226055675	0.461958538773412	-5.20887351927419
SEPTIN7	-0.186784318181816	15.9797720867769	-1.53170607023022	0.139827972314311	0.461958538773412	-5.20912219750925
GHDC	-0.22687072593113	11.792415283669	-1.53154852045224	0.139866733320544	0.461958538773412	-5.20934246399171
PPIH	0.376092500000004	12.5292264256198	1.53148761146498	0.139881720754044	0.461958538773412	-5.20942761448896
HSPA5	0.181457045454543	18.2215453719008	1.52910362960959	0.140469368309225	0.463526331920714	-5.21275827895405
PFKP	0.310645303030306	15.5356115082645	1.52829726095605	0.140668595621004	0.463810911666041	-5.21388391643064
TRIM3	0.219526765728009	11.6900070360597	1.52738279174714	0.14089481203151	0.46382803353857	-5.21515987901573
POLR2E	0.545704393939392	11.907408912154	1.52736276096857	0.140899770480535	0.46382803353857	-5.21518782118715
IFIT5	-0.240088523650224	12.4293173447896	-1.52577328829251	0.141293688327528	0.464366712090428	-5.21740413770703
DDAH2	0.276992727272731	15.2455235743802	1.5254245205554	0.141380244113447	0.464366712090428	-5.21789020203556
GORASP2	-0.293991515151516	14.2568321900826	-1.52533376464991	0.141402774692578	0.464366712090428	-5.21801667046767
MICALL1	0.418255291467268	11.401882132731	1.52267559982445	0.142063985829207	0.46616519730527	-5.22171814590968
NDUFC2	-0.38743287878788	11.5439358852285	-1.52211994418726	0.142202523918892	0.46624709320052	-5.22249123724429
CKB	-0.427213181818182	15.7211218595041	-1.5213822850578	0.142386611097697	0.466253609872657	-5.22351720234243
ARL15	0.567698637304641	10.0483598963026	1.52120182705099	0.142431675220539	0.466253609872657	-5.2237681295488
H6PD	-0.547807499999999	13.640837892562	-1.52055163636105	0.142594138449503	0.466413496681442	-5.2246720226215
PLA2G15	0.312655735288267	12.3080280311117	1.52006611691179	0.142715554402317	0.466438973584005	-5.22534678771507
RALA	0.380888863636367	14.9469633884298	1.51939089748409	0.142884550452375	0.466619792845664	-5.22628490604883
NT5C3A	-0.485016707745583	10.1016333312952	-1.51832232342389	0.143152331998004	0.467013541308093	-5.22776884812957
PLCB3	-0.25246903623664	13.4101113280645	-1.51800211686834	0.143232654934687	0.467013541308093	-5.22821335947644
ANO10	-0.37573113636363	12.4468086157025	-1.51702953004658	0.143476852331532	0.46723708563347	-5.22956304396899
EXTL2	0.287861014921488	11.543586011007	1.51664065559416	0.143574586536154	0.46723708563347	-5.23010250060678
COG3	-0.257642445027436	10.5818562599658	-1.51592113599527	0.14375556434244	0.46723708563347	-5.2311003432633
LARP1	0.288304886363635	13.7084022623967	1.51591741155765	0.143756501621211	0.46723708563347	-5.2311055073888
TCF25	0.301446402524819	11.3801698764284	1.51370942209211	0.144313038811425	0.46867486101337	-5.23416520126454
P3H3	0.523831212121207	13.9213218721532	1.51219464167207	0.144695868518067	0.469546672147561	-5.23626221226495
PHLDB1	-0.259034242424248	12.4094511060631	-1.51142495602375	0.144890709283429	0.469807552613332	-5.23732709110599
RRAS2	-0.420922651515156	14.3278214256198	-1.50917048467304	0.145462650224947	0.470967364559128	-5.24044369272993
ATPAF1	0.340472292287815	11.2227866487751	1.50886823700686	0.145539468287767	0.470967364559128	-5.2408612375192
ERGIC2	-0.264207753589657	12.7700759369294	-1.50857793871663	0.145613280602154	0.470967364559128	-5.24126221116229
PNP	0.292882499999999	15.7230633471074	1.50775704278102	0.145822170455102	0.470967364559128	-5.24239573445086
RPS17	0.283840378787879	17.106465268595	1.50745793503256	0.145898344040712	0.470967364559128	-5.2428086297248
DYNC1LI1	-0.292018851905263	14.4144366147696	-1.50730705303787	0.145936781417591	0.470967364559128	-5.24301688565472
CTIF	0.26065849796802	12.0588891699757	1.50657407307238	0.146123626888366	0.47109559195515	-5.24402834707935
BAG3	-0.349733901515155	14.0844813946281	-1.50586769230784	0.146303877031455	0.47109559195515	-5.2450027278056
TANGO2	-0.281514709763254	12.5532101618001	-1.50580141365193	0.146320798962927	0.47109559195515	-5.24509413357448
RABGEF1	0.32850681818182	14.5123488636364	1.50366620940541	0.146866805541896	0.472129498990658	-5.24803708414312
ENY2	0.449768058979023	11.8834518247036	1.50364610775465	0.1468719537664	0.472129498990658	-5.24806477421283
FAM120C	-0.407455492083036	10.2997743112074	-1.50129873378288	0.147474153865152	0.473663408563846	-5.25129623077841
FADD	0.433500729579503	11.6483854603948	1.50088733501721	0.147579902449003	0.473663408563846	-5.25186215296959
DDB2	0.53615225421493	10.2213139974532	1.49684659799797	0.148621855183944	0.476634934007884	-5.25741394516019
PTBP1	0.31194113636364	16.5051573140496	1.49542248195767	0.148990508872907	0.476769945277892	-5.2593677309771
G3BP1	0.283614621212116	16.1395883264463	1.495004546831	0.149098839139024	0.476769945277892	-5.25994082249733
UFC1	-0.261099848484855	14.7835149380165	-1.49495624155523	0.149111364180154	0.476769945277892	-5.26000705251225
NUP214	0.42378732992154	11.9778690238629	1.49489004913934	0.149128528559516	0.476769945277892	-5.26009780427187
G6PD	-0.217004318181814	16.4220591942149	-1.49226237382335	0.149811215205534	0.4785797964348	-5.2636977958674
RANBP9	0.284242045454544	11.6231118801653	1.49128123879512	0.150066772845696	0.47902340787837	-5.26504066370787
CAPZA2	-0.220889772727269	16.6516805165289	-1.48985658738807	0.150438486428089	0.479386611463772	-5.26698929268604
PMPCA	0.198580172600272	13.2199269065769	1.48985186122711	0.150439720804297	0.479386611463772	-5.26699575458563
RALGAPB	-0.624046131586075	8.99792066991957	-1.48893926314502	0.150678227411866	0.479386611463772	-5.26824320363916
ADAM10	-0.31268890151515	13.5642248243802	-1.48861453507777	0.150763169059602	0.479386611463772	-5.26868693157352
NSMCE1	-0.379218675046091	7.8990345249439	-1.4885087357923	0.150790852227018	0.479386611463772	-5.26883148511723
WLS	-0.323503863636363	13.5175464256198	-1.4880202549709	0.150918720563155	0.479386611463772	-5.26949878830475
EDC4	0.214666969696975	12.9424998553719	1.48771747037561	0.150998024025008	0.479386611463772	-5.26991232665599
PCBP1	0.240757954545451	17.8220148140496	1.48607061922671	0.151429951653609	0.479949092348304	-5.27216037378272
MYO1C	-0.292366515151519	15.5357434504132	-1.4860679776272	0.151430645286087	0.479949092348304	-5.27216397809569
TFG	-0.283604403136074	14.4095264694503	-1.48570511796648	0.151525949740171	0.479949092348304	-5.2726590301364
HDHD2	-0.265038484848487	13.8559871487603	-1.48439906302163	0.151869387092651	0.480343014108048	-5.27444007785431
ERBB2	-0.714411433334176	9.40443349376934	-1.48396332961933	0.151984107458349	0.480343014108048	-5.27503399805763
MINPP1	0.277639924242424	13.8499640082645	1.48297887344842	0.152243555847811	0.480343014108048	-5.27637532555539
TIMM10B	0.470051108680137	10.1043274059762	1.48287442089193	0.152271104920776	0.480343014108048	-5.27651760036634
COMMD1	-0.327611247834882	11.4722966006492	-1.48265246709488	0.152329658088741	0.480343014108048	-5.2768198965677
GOT1	0.225441893939395	15.1771425	1.48256627729775	0.152352400577023	0.480343014108048	-5.27693727527012
DNAJB14	0.371518291073277	10.1533299263397	1.48125525899805	0.152698673403469	0.481065275764576	-5.27872201903927
EMC3	-0.272861742424242	12.0660339049587	-1.47983330113967	0.153074971580064	0.481608833259435	-5.28065633849538
SAE1	0.253935984848489	13.6779631162231	1.47971673173	0.153105853204278	0.481608833259435	-5.28081484335078
UBE2M	0.280128181818187	14.1549870454545	1.47875156279926	0.153361740875744	0.48188394219167	-5.28212683839979
IDH3B	-0.248313257575756	12.5668867263462	-1.47850151512025	0.153428090729479	0.48188394219167	-5.28246662525722
B3GLCT	-0.329244339682331	12.1825287868555	-1.47767287556284	0.153648136055439	0.482206115066955	-5.28359231970501
TRIM22	-0.393541441430058	11.6319254652187	-1.47446935443794	0.154501244929183	0.483689130017204	-5.28793942391716
MAPRE2	0.435057593555836	11.7172707182864	1.4737438667806	0.154694978134734	0.483689130017204	-5.28892282708804
PTPN2	0.492617227683715	10.4726174999408	1.47368894496739	0.15470965240686	0.483689130017204	-5.28899725790758
WDR37	-0.436833522188564	10.4514331072318	-1.47282416586097	0.154940857255879	0.483689130017204	-5.29016892090896
GALNT5	-0.481815942791364	12.2611288391744	-1.47274838210105	0.154961131944482	0.483689130017204	-5.29027157132672
PLCB4	0.727694387230516	9.16127403137769	1.47210474665952	0.155133412770749	0.483689130017204	-5.2911432132041
MBOAT7	-0.414721212121217	13.3149683884298	-1.47203226310541	0.155152824059136	0.483689130017204	-5.29124135444654
HSPB6	0.344889242424246	15.9268412396694	1.47177513895676	0.155221698490357	0.483689130017204	-5.29158946349652
ECI1	-0.333951515151508	14.7812036776859	-1.47175569492441	0.155226907865394	0.483689130017204	-5.29161578589926
OSBPL3	0.335442184226773	11.1201773619221	1.47116987702386	0.155383924633565	0.483689130017204	-5.29240870529888
EIF3M	-0.239338560606072	14.8651535743802	-1.47013140018517	0.155662584307961	0.483689130017204	-5.2938136776471
HNRNPK	0.297321515151506	17.7056586363636	1.46989518939925	0.155726024494348	0.483689130017204	-5.29413313817818
CPTP	-0.36261543631417	9.88014487065957	-1.46978672453781	0.155755162413224	0.483689130017204	-5.29427981619625
CCAR1	0.705483876853549	12.1565072159979	1.46973042870919	0.15577028742576	0.483689130017204	-5.29435594207777
LRBA	0.343678207070536	10.8424661517064	1.46812642709723	0.156201735709244	0.484630325276542	-5.296523949711
TLR3	-0.537577093294946	10.2004062752031	-1.4673737965585	0.156404513894224	0.484630325276542	-5.29754055777736
PLXND1	-0.735495073612549	11.2849608574926	-1.46728826618004	0.156427571496082	0.484630325276542	-5.29765606015362
FST	0.639570325075111	9.8281553684494	1.46511760944945	0.157013668342425	0.486079267379831	-5.30058553019546
MAGOH	0.341563636363636	13.7380459917355	1.46451971162628	0.157175418361326	0.486213332609829	-5.3013918178277
CNPY3	0.219712424242431	14.2903962190083	1.46258572207182	0.157699547707114	0.487467351910921	-5.30399803420922
OSBP	-0.30080242749538	13.8158915073773	-1.46213410087449	0.157822144949745	0.487479236281944	-5.30460622716718
CALD1	0.549875227272732	17.8343766115702	1.46103235450611	0.158121549203142	0.487928768232489	-5.30608929202806
MTPN	-0.223107045454546	15.721941838843	-1.46072408244702	0.158205405728975	0.487928768232489	-5.3065040945754
LRRC57	-0.313140744471037	11.5967390531608	-1.45877574266262	0.158736228472305	0.48837939998319	-5.30912407224144
PIN1	0.253147196969699	13.9269707231405	1.45874421533281	0.158744829888784	0.48837939998319	-5.30916644425953
HSD17B4	-0.203795757575751	16.2427809090909	-1.45855923733909	0.158795303947658	0.48837939998319	-5.30941503540842
LACTB	-0.331333560606053	14.2403418595041	-1.45756430154523	0.159067010096373	0.48837939998319	-5.31075168303006
SNX33	-0.338079443600563	11.0854201449365	-1.45728135140269	0.159144349350688	0.48837939998319	-5.31113167642829
GPC1	0.373206060606064	13.527856177686	1.45687547615465	0.159255341040785	0.48837939998319	-5.31167664908154
NTPCR	0.554511597973246	11.6991911550982	1.45677275182771	0.159283442225353	0.48837939998319	-5.31181455833718
NUCB2	0.319659015151517	14.9372768148445	1.45599173109816	0.159497228806537	0.48837939998319	-5.31286283240526
PALLD	-0.524956515151514	15.4771170661157	-1.45552572278304	0.159624898419444	0.48837939998319	-5.31348808243433
AP2B1	-0.193147348484848	15.6513734917355	-1.45500242401945	0.159768362039535	0.48837939998319	-5.31419000455649
XPO1	-0.176796363636365	14.1927986363636	-1.4546094375982	0.159876168734955	0.48837939998319	-5.31471699750116
GNAI3	-0.323188333333338	13.9157368491736	-1.45446607798573	0.159915510749543	0.48837939998319	-5.31490921304886
STOM	-0.396879999999994	15.6440188223141	-1.45421269202999	0.15998506630659	0.48837939998319	-5.31524891318933
CSNK1D	-0.272670719504829	10.6305018940637	-1.45409593902974	0.160017123746015	0.48837939998319	-5.31540542098433
GDAP2	0.484317772591277	10.0816471109778	1.45337689447135	0.160214669773218	0.488619033743729	-5.31636907578035
METTL1	0.364628845519807	11.4666682702894	1.45287478469349	0.160352733254388	0.488677037868793	-5.3170417656889
ILK	-0.227585000000003	15.4567059917355	-1.4520487069167	0.160580086321975	0.488855127655482	-5.31814806978724
CRK	-0.238092727272726	14.7246800413223	-1.45179724091097	0.160649346457307	0.488855127655482	-5.31848473700952
CNP	-0.196891818181816	14.4941279370837	-1.44889365394471	0.161450817262048	0.490930077674597	-5.32236864889331
STXBP3	0.216752727272723	14.5881550206612	1.44338790840839	0.162979416926002	0.495211329741848	-5.32971575356512
HCFC1	0.522434563350675	12.0473697265242	1.44150969605716	0.163503540020204	0.496436414040633	-5.33221686584924
CBX3	0.354441666666668	13.5530800413223	1.43863741890207	0.164307686856421	0.498509279043318	-5.33603654203804
CTTNBP2NL	0.218225051757495	11.4271652357851	1.43710510148894	0.164737988296821	0.499380487251875	-5.33807171962908
RPL7	-0.273229090909091	16.3502434297521	-1.43627382895963	0.164971803375543	0.499380487251875	-5.33917504393241
SURF1	0.370301027587873	11.1896373270877	1.43596208796019	0.165059556741899	0.499380487251875	-5.33958867339786
ALAD	-0.245862575757574	14.3904335716986	-1.43555639826753	0.165173812390652	0.499380487251875	-5.34012684678288
RPL11	0.235318484848481	16.9250104752066	1.43545246314842	0.165203094199281	0.499380487251875	-5.34026470323793
HERC4	0.275352727272731	14.2848766735537	1.43336540541248	0.165791968801656	0.500791782141869	-5.34303117504565
COPS5	-0.166441977019456	14.6179161176995	-1.43228365234058	0.166097854864934	0.501111006507824	-5.34446377392058
NUDCD3	0.357468528408397	11.6871771910289	1.43212838172563	0.166141797772752	0.501111006507824	-5.34466933043948
TPMT	0.213101439393947	13.2829006404959	1.42978208345941	0.166806958510924	0.502540285991659	-5.34777326440351
AK4	-0.526125454545458	14.6619977066116	-1.42944873764567	0.166901633310532	0.502540285991659	-5.34821390945141
LRCH4	0.349685791684875	10.4340616514889	1.42816234685047	0.167267390825031	0.502540285991659	-5.34991357654177
IGF2BP2	-0.366741287878787	13.8357086570248	-1.42815259159475	0.167270166979545	0.502540285991659	-5.34992646102767
CSE1L	-0.172097348484851	13.766151446281	-1.42802178937509	0.167307394301627	0.502540285991659	-5.3500992141561
TMEM33	-0.386880757575758	12.9636899137438	-1.4278714158585	0.167350199987965	0.502540285991659	-5.35029779936272
SCLY	-0.285439001198128	11.2396522188113	-1.42728356379896	0.16751762377472	0.502675325727503	-5.35107395882326
STK38	-0.276605481783021	11.2009667712772	-1.42440991000702	0.168337994159452	0.504415169250472	-5.3548643372201
HDAC7	-0.275745757575759	12.2509894893199	-1.42439175662564	0.168343186814408	0.504415169250472	-5.354888261668
MED15	0.613764284354051	9.37258747640187	1.42343764929028	0.168616283865741	0.504864949138487	-5.35614533092877
ARAP1	0.237963505558673	11.9439477460539	1.42270558545	0.168826065613665	0.504983211033256	-5.35710937854692
MRPL49	0.276513685040868	11.9225946218364	1.4224414278289	0.168901814555094	0.504983211033256	-5.35745714451442
PPP4R2	0.313698058834502	11.3360536240066	1.42083862427873	0.169362013685596	0.50599058673899	-5.35956610615624
ANKRD44	-0.466469003307477	10.0021041974549	-1.41969006173636	0.169692408409213	0.506149426303554	-5.36107617076969
POLDIP3	0.389268996541642	11.5018065674948	1.41911944841076	0.169856742625749	0.506149426303554	-5.36182600527223
NADSYN1	0.400091622537701	11.304724991374	1.41906818731117	0.169871511846117	0.506149426303554	-5.3618933545207
EHD2	-0.258929545454542	16.9201662396694	-1.41833767120585	0.170082098178648	0.506149426303554	-5.36285292237202
FAM234A	-0.404408030303033	13.2549440495868	-1.41800118062609	0.170179168866154	0.506149426303554	-5.36329478137474
CTDSP1	-0.372735593209802	10.2788423582374	-1.4176194333476	0.170289348925925	0.506149426303554	-5.36379596372483
VKORC1L1	-0.590702938101954	12.7174687854763	-1.41725708069193	0.170393984158033	0.506149426303554	-5.36427158029732
CBL	0.441607946722192	10.5624917362357	1.41723076524667	0.170401585176982	0.506149426303554	-5.36430611748654
VAMP3	0.240389545454549	14.0284763429752	1.4145655282943	0.171172826545648	0.508072634106931	-5.36780130639466
ANXA6	-0.319771666666664	18.3460364049587	-1.41311568710321	0.171593540025594	0.508620896719212	-5.36970033906679
PIEZO1	-0.222734772727271	13.0421414876033	-1.41306396832511	0.171608563000643	0.508620896719212	-5.36976805162509
RPL30	0.389452499999997	16.1661029338843	1.41264862419997	0.171729247954404	0.508620896719212	-5.37031176445966
INPP1	0.466828733221313	11.0712921659101	1.41214449608039	0.171875821752479	0.50868799444407	-5.37097152350647
PDLIM3	-0.488245960813154	12.1849968773349	-1.40994622843549	0.172516131714291	0.509967925043569	-5.37384614432358
EPS15	-0.218869999999994	13.155156177686	-1.40963807719004	0.172606042036704	0.509967925043569	-5.37424880952668
MRPL16	0.244695779005546	10.9930698944086	1.40938134493041	0.172680978272975	0.509967925043569	-5.37458422915859
CMC4	-0.42771321407705	9.58539186249795	-1.40876688095897	0.172860436562521	0.510130907325054	-5.37538681808041
LMAN1	0.175328333333333	15.3442304958678	1.40500556880521	0.173962203792334	0.512883834979003	-5.38029336921889
FUS	0.501410303030298	14.4759950986234	1.40467904134487	0.174058114502531	0.512883834979003	-5.38071880375288
LAMB2	0.384766564526325	12.1046474328225	1.40418353088595	0.174203741130877	0.512883834979003	-5.3813642504145
OXSR1	-0.33199212121213	14.8745175	-1.40387982825145	0.174293045017225	0.512883834979003	-5.3817597567872
PGK1	-0.167613712121216	18.5019837809917	-1.40303725664417	0.17454099490224	0.513158699902771	-5.38285665040276
WDR41	-0.561867696976677	9.3113569577377	-1.40203606913255	0.174835987807326	0.513158699902771	-5.38415932550359
CD63	-0.506070833333336	16.0925267768595	-1.40182369509884	0.174898613448731	0.513158699902771	-5.38443555242223
PEX11B	-0.27566323125882	12.6840348418881	-1.40154145397781	0.174981869453344	0.513158699902771	-5.38480259903325
SLC25A1	-0.248336363636367	15.7345274173554	-1.40140607704075	0.175021814409939	0.513158699902771	-5.38497863112855
WDR20	-0.316861658172376	10.5480430478762	-1.40101752951402	0.17513650147717	0.513158699902771	-5.38548378521155
COG4	-0.230701555195422	11.9674404229632	-1.40048783631058	0.17529294689236	0.513250746785404	-5.38617225653183
DPYSL2	-0.183041060606058	18.5808274793388	-1.39938375038434	0.175619398066642	0.513783641346642	-5.38760660200819
IVD	-0.233413863636361	14.4337059090909	-1.39902603460543	0.175725269780922	0.513783641346642	-5.38807111777716
HDGF	0.391606363636365	15.4333593595041	1.39733212570773	0.176227300428065	0.514651864525496	-5.39026942085298
ZC2HC1A	-0.273631518289683	9.08629814934408	-1.39672473706362	0.176407592843889	0.514651864525496	-5.39105713168106
SERPINI1	0.586330599328408	10.3717838384944	1.39586102240789	0.176664224105584	0.514651864525496	-5.39217677619828
PKN2	-0.269658712121217	11.9714374429791	-1.3957666395329	0.176692285639885	0.514651864525496	-5.39229909101726
PPP1R8	0.341760230578569	11.1195298005154	1.39572836044048	0.176703667636749	0.514651864525496	-5.39234869657458
VPS41	-0.292751969696971	12.3246690289256	-1.39533103406935	0.176821844108465	0.514651864525496	-5.39286352165016
ATP6AP2	-0.241886067404927	11.1623239674047	-1.39436416108095	0.177109683385993	0.514651864525496	-5.39411581196055
KLHL22	-0.239101076953817	11.5605378184361	-1.39421951175182	0.17715277773968	0.514651864525496	-5.39430309910018
FAF1	0.226987575757574	12.5073934297521	1.39398752590492	0.177221909079704	0.514651864525496	-5.39460343288546
YBX3	0.226214538132055	14.5014746920797	1.39351301410699	0.177363379596523	0.514651864525496	-5.39521761630413
TRPM4	-0.387531958110197	11.3590285479368	-1.39338583270539	0.177401312619629	0.514651864525496	-5.39538220371784
MIF4GD	-0.34581421430387	10.8476603718436	-1.39246535127688	0.177676047246723	0.514927515716021	-5.39657304003218
IPO7	-0.22717356060606	14.2007647933884	-1.39222711555038	0.177747208226456	0.514927515716021	-5.39688114128646
NT5DC2	-0.213008712121216	11.9292073410663	-1.39109104057723	0.178086865724469	0.51509539174153	-5.39834978006181
PRUNE1	-0.452897424638117	9.4080311930079	-1.39085563576457	0.178157310324016	0.51509539174153	-5.39865397011864
FSTL1	0.42998317008708	14.5537010155961	1.39077449363616	0.178181597143233	0.51509539174153	-5.39875881202186
MCCC1	-0.467853208217468	11.1711991600358	-1.38973299159114	0.178493565230176	0.5152877119389	-5.40010406059352
AACS	-0.444552538331752	11.2758217874393	-1.38971426612682	0.178499178167385	0.5152877119389	-5.40012823951787
WDFY3	-0.406847876641331	9.16386564433952	-1.38880454012095	0.178772036656334	0.515712726967148	-5.40130258004514
ATRN	0.348121435000827	10.4113231775207	1.38793157294966	0.179034181639905	0.516106260977396	-5.40242886682251
XRN1	-0.234807541979297	10.9209449185536	-1.38735791231361	0.179206613628537	0.516240806277295	-5.4031686720814
ARMCX3	-0.3952825	13.0140308057851	-1.38547891831812	0.179772329630899	0.517507302338598	-5.40559007738264
IDH2	-0.236471287878791	15.8222963016529	-1.38471474273702	0.180002808429992	0.517680525547401	-5.40657406515278
BTF3L4	0.318632196969697	12.6076990082645	1.38441776784772	0.180092440705239	0.517680525547401	-5.40695634148985
SELENOF	0.349002045454542	13.5658375206612	1.38402568223415	0.180210833375697	0.517680525547401	-5.40746094281422
RABEP2	0.188576439393943	12.2191510123967	1.38311502386197	0.180486050803762	0.518108558426183	-5.40863246988552
PRPF31	0.368685984848488	12.8879265495868	1.3825697546493	0.180651000697181	0.518219677052362	-5.40933362966812
PPP3R1	0.420968484848485	14.0361972933884	1.38196333412609	0.180834590075422	0.518384072806988	-5.41011315254391
TRIP12	-0.259833030303026	11.8319858406683	-1.38029311299817	0.181341003027262	0.51925372727059	-5.41225866034084
CDC123	0.294394450550318	10.6346388324801	1.38012858535495	0.181390948819982	0.51925372727059	-5.41246988953029
TBC1D22A	-0.338035961544721	12.35559589131	-1.37892461669737	0.181756770805389	0.519938358296948	-5.4140149670477
DHRS1	0.609169922112738	11.3177211257595	1.37773592437794	0.182118524962226	0.520097383237326	-5.41553933433341
OTULIN	-0.321501969696969	11.3110138637352	-1.37753219221138	0.182180583945158	0.520097383237326	-5.41580048811949
PDCD6IP	-0.197025757575755	15.6972111363636	-1.37749321978555	0.182192457270469	0.520097383237326	-5.41585044118831
SUMO1	0.330824166666668	13.1595423347107	1.37662025120256	0.182458576385364	0.520481866728542	-5.41696906257525
COPE	-0.192374999999995	16.0895867975207	-1.37621988718587	0.182580727914519	0.520481866728542	-5.41748189040071
SNRNP40	0.512772954545456	12.7863136983471	1.37526167566035	0.182873342568258	0.520700970968004	-5.4187087605708
HSPB8	0.66592812720863	11.8455818266049	1.3751375361165	0.182911278961233	0.520700970968004	-5.41886765344314
SRSF6	0.514570984848488	12.0502815545094	1.37373074718367	0.183341622118272	0.521564351209638	-5.42066743948581
COG6	0.288362954545454	11.3506353712503	1.37290889750723	0.1835934005556	0.52179679836322	-5.42171816558928
ETFB	0.295102159090906	15.5148367665289	1.37263439320037	0.183677557523716	0.52179679836322	-5.42206899916606
ABCD3	-0.362147424242432	13.1020740289256	-1.37203135372681	0.183862543389526	0.521961093094055	-5.42283951486657
PLD3	0.354876969696976	15.3406478099174	1.37133290230037	0.18407698174107	0.522049072129611	-5.42373158598097
GRAMD1A	0.550405401378889	10.0835336201578	1.37110211267589	0.184147882203088	0.522049072129611	-5.42402626982948
TTC4	0.480209218493133	10.1984440058206	1.37041752455535	0.184358320433055	0.522154237835109	-5.42490014213215
LRCH1	0.402958642576985	10.8259958643169	1.36940528204794	0.184669826308296	0.522154237835109	-5.42619159314034
NEMF	0.527009393939396	11.5981863930464	1.36931276114802	0.18469831929899	0.522154237835109	-5.42630959435068
HMBS	0.234396441233581	11.7915299227723	1.36926239838596	0.184713830615463	0.522154237835109	-5.42637382423906
DYNLL1	-0.288747424242423	15.7251846694215	-1.36891460495026	0.184820976266605	0.522154237835109	-5.42681732676062
RANBP6	0.256660378787883	14.6051506818182	1.3656775674889	0.185820578617297	0.524617245683635	-5.43094063220515
DNPH1	0.212480909090901	15.8215177272727	1.36497336008465	0.186038603913558	0.52487180004478	-5.4318365602497
IMPDH2	0.277985681818189	15.2591054338843	1.36394801070085	0.186356417370264	0.52540734430284	-5.43314036806725
NUCKS1	0.953029776896823	11.9273738763812	1.3631302585558	0.186610192079686	0.525761728542972	-5.4341796112665
C1GALT1C1	-0.316632307895818	11.2239706911	-1.36151085881811	0.187113549115939	0.526737934574038	-5.43623608726664
ARL3	0.244368181818185	13.5845982644628	1.36059682525447	0.18739813051406	0.526737934574038	-5.43739591243281
RPP30	0.326973298578146	12.1588976747679	1.36054003999823	0.187415821685218	0.526737934574038	-5.43746794615899
CPOX	-0.352268939393941	14.2036211157025	-1.36019458284213	0.187523475590162	0.526737934574038	-5.4379061140627
BCAP31	-0.256000075757576	16.4789895041322	-1.35995469234199	0.187598260742325	0.526737934574038	-5.43821032927798
XPO4	0.257278388482829	12.5687905428105	1.35787784805392	0.188246695029641	0.527854433820869	-5.44084217806571
CDC42BPB	-0.23409242424243	13.2738134090909	-1.35785742774524	0.188253079443058	0.527854433820869	-5.44086803860583
OGA	0.274701515151516	12.3497515495868	1.35715520715531	0.188472732771806	0.527904306671103	-5.44175714084708
TARS1	0.311537803030308	15.1183295557851	1.35697840933064	0.188528066645515	0.527904306671103	-5.44198092887843
HPRT1	0.204230423925248	14.8239066819047	1.35607453031665	0.188811161289638	0.5283366169693	-5.44312466237389
SVIL	0.413262020795228	11.8331138758064	1.35554815292383	0.188976176872365	0.528438151267752	-5.44379042469902
NIPSNAP3A	0.473390606060601	12.8821168595041	1.35501754188955	0.189142634698289	0.528543577560571	-5.4444613217381
GNPAT	-0.276878131333504	11.1993563647057	-1.35457129796649	0.189282715177506	0.52857520122698	-5.44502537517941
CISD3	-0.456196385547511	9.8914682772613	-1.35365661666246	0.189570098387106	0.528894771150187	-5.44618104615424
AKT2	-0.303527892774373	10.9254004173858	-1.35338712187789	0.189654836329616	0.528894771150187	-5.44652141905407
HSPBP1	0.208579242424245	12.7825369834711	1.3511432484519	0.190361542143198	0.530505180242926	-5.44935322486277
PES1	0.603079965279948	10.5397862624428	1.35028015502077	0.190633924061069	0.530903838718243	-5.45044140977947
SF1	0.238876526882622	14.3783426704857	1.34905234406056	0.191021934905225	0.531623757820982	-5.45198842011755
VPS16	-0.219846002017073	12.5446256151524	-1.34765410136376	0.191464561745024	0.532305660332274	-5.45374872622137
COPG1	-0.192204848484845	15.441602768595	-1.34745927540089	0.191526299710297	0.532305660332274	-5.45399387867204
TMEM245	-0.369915601978489	11.1092101431453	-1.34686984442027	0.19171317851774	0.532464545206579	-5.45473538668863
PRPF6	0.408206932212517	10.8647242037453	1.34587752728442	0.192028116027227	0.532854785197065	-5.45598311039554
MRPL4	0.190916363636367	12.862694731405	1.34534135762874	0.192198452501907	0.532854785197065	-5.45665695893819
PSMC2	0.152020757575757	14.8484726652893	1.34519938952669	0.192243574423528	0.532854785197065	-5.45683534403175
FHOD1	0.312790851896642	11.999876412017	1.34479260617974	0.192372909052875	0.532854785197065	-5.45734638563116
DDAH1	-0.240567500000004	15.5160830991736	-1.34381883334336	0.192682792777553	0.533250836053247	-5.45856920618747
BTF3	0.559357121212122	12.9548349915133	1.34309676565687	0.19291282949608	0.533250836053247	-5.45947546420755
TUFM	-0.213947348484846	15.6785240495868	-1.34283089989087	0.192997583475654	0.533250836053247	-5.45980904546335
CAT	-0.33425696969697	14.1092992355372	-1.34271197742067	0.19303550362366	0.533250836053247	-5.45995823921888
ATP5MF	-0.25446075757576	16.4540104958678	-1.34189312616907	0.193296765062236	0.533613463739394	-5.46098522341121
ELP4	-0.375175306396104	10.2404611267881	-1.3409233810888	0.193606529488861	0.534109410989095	-5.4622007712768
CYB5R2	-0.326235833333335	12.0302736206132	-1.3400598996465	0.193882678116869	0.534180161454663	-5.46328249637606
TMEM165	-0.378529863273105	13.0690898100164	-1.33989357727941	0.193935904899521	0.534180161454663	-5.46349078890586
PSMB5	0.267261780303027	14.9995268285124	1.33962286607938	0.194022562905945	0.534180161454663	-5.46382976530248
SELENOO	0.24136327851827	12.3516289537383	1.33874956996855	0.194302322935332	0.534305959959467	-5.46492288608888
ANXA7	0.189141515151514	15.7936817975207	1.33866767406644	0.194328574474905	0.534305959959467	-5.46502536581935
GIT1	-0.304611424294219	11.64147174547	-1.33690792272746	0.194893331146221	0.534508319035448	-5.4672261359295
SLC1A1	-0.281493891972767	8.98647366326181	-1.33687913618986	0.19490258029253	0.534508319035448	-5.46726211645154
EFL1	0.204371515151507	13.5158104545455	1.33660602641408	0.194990347888985	0.534508319035448	-5.46760344596102
GM2A	0.244661136363634	14.0184360950413	1.3365779586233	0.194999369616789	0.534508319035448	-5.46763852142924
MSN	0.290714848484839	18.1351050206612	1.33641044880432	0.195053218493325	0.534508319035448	-5.46784784043537
NDUFAF7	-0.433778722422716	10.2912867496019	-1.33481034895773	0.195568185514038	0.535561975673866	-5.46984619554697
CAPN1	-0.199099924242425	15.557358553719	-1.33329625623521	0.196056453032546	0.53635790552797	-5.47173527298258
C11orf98	0.449070498927751	10.6967613377911	1.33309895274503	0.196120150109009	0.53635790552797	-5.4719813077106
MTMR1	-0.230010753583956	11.2816322111286	-1.33226082660187	0.196390909826273	0.536740802155027	-5.47302609614431
TNRC6B	-0.383720814055073	9.14598806951959	-1.33072187023669	0.196888837450458	0.537647152857363	-5.47494307554139
NUDT18	-0.525289918042644	10.0382774879577	-1.32914043640844	0.197401537563771	0.537647152857363	-5.47691101274802
DEK	0.861542594840456	12.7825529566001	1.32842770066053	0.197632947393754	0.537647152857363	-5.47779729388493
CNDP2	0.187868257575754	15.0405251652893	1.3273363111486	0.197987709087705	0.537647152857363	-5.47915364769358
LGMN	-0.504493263152552	12.1465507515899	-1.32729467619375	0.198001252596396	0.537647152857363	-5.47920537196204
GNB4	-0.340101287878795	13.8167564049587	-1.32675952082662	0.198175398751267	0.537647152857363	-5.47987008807216
SCAMP3	0.317670361994212	13.4546359871554	1.32612941604923	0.198380596107142	0.537647152857363	-5.4806524496682
MGLL	-0.289714924242425	13.0820384479278	-1.32596197836059	0.198435151107229	0.537647152857363	-5.48086029359405
SIRT3	-0.372786061361012	10.276500772508	-1.32558983485291	0.19855644591043	0.537647152857363	-5.48132216352166
PCID2	-0.299917638893564	10.68792273888	-1.32452176751372	0.198904888890969	0.537647152857363	-5.48264713922547
GPAA1	-0.212095	12.7206688842975	-1.32439620757934	0.198945882543781	0.537647152857363	-5.48280284134856
UPF2	-0.339104696969702	11.8065769344274	-1.32426053438362	0.19899018546257	0.537647152857363	-5.48297107048006
PFKL	-0.217120075757583	15.1095334917355	-1.32418232363317	0.199015728015025	0.537647152857363	-5.48306804192611
GCN1	-0.214418939393937	15.0941069421488	-1.32408797551219	0.199046544219167	0.537647152857363	-5.48318501521115
EPN1	0.225854879386512	12.215578518339	1.32406635452832	0.199053606640575	0.537647152857363	-5.48321182002292
OTUD4	0.292329090909092	11.7482379476592	1.32367740121496	0.199180690371312	0.537647152857363	-5.48369396505714
ZRANB2	0.450994754262975	11.9297313472257	1.323388316734	0.19927518475308	0.537647152857363	-5.48405223526958
RO60	-0.182874545454537	14.6057344628099	-1.32327932254068	0.199310821278697	0.537647152857363	-5.48418729749658
EDC3	0.241022954545452	12.2078805750232	1.32323882900086	0.199324062234507	0.537647152857363	-5.48423747343332
TRMT5	0.449402361186488	10.3375427706712	1.32232638902008	0.199622602588331	0.537647152857363	-5.48536774141957
LONP1	0.238100218076049	14.7464218826735	1.32221494804973	0.199659088767733	0.537647152857363	-5.4855057415323
EHMT2	-0.479556250353928	9.45509320264071	-1.32211155013644	0.199692946278193	0.537647152857363	-5.48563377290635
FAM114A2	-0.20187545454545	13.6719377892562	-1.32187328327347	0.19977098351748	0.537647152857363	-5.48592877200111
RPTOR	-0.475186489546305	10.3257684545397	-1.32158355128349	0.19986590871141	0.537647152857363	-5.48628742950073
SRPRA	0.259634924242423	13.9863913842975	1.32092929184631	0.200080393960183	0.537761706348161	-5.48709708800322
PHPT1	-0.2451543939394	14.9429920867769	-1.32065460965443	0.200170496297196	0.537761706348161	-5.48743691106386
RPS19	0.369190757575755	16.8093983884298	1.3200520438545	0.200368263250116	0.537763522624816	-5.48818216525899
P3H1	0.251728636363637	15.7737770661157	1.3198543641823	0.200433176520333	0.537763522624816	-5.48842659287364
TRMT1	-0.393657514845177	11.3873124043765	-1.31891650980531	0.200741369080705	0.538154307168591	-5.48958581081176
UBA3	0.180648939393935	13.233096276493	1.3186134960062	0.200841022797145	0.538154307168591	-5.48996019604408
LARS2	-0.335881564322726	11.4510092202568	-1.31796614145455	0.201054050927064	0.538373698014088	-5.49075978289107
PGM2	-0.29013331911589	14.2243357476791	-1.31682841424448	0.201428875370011	0.539025771443218	-5.49216425086723
DRG1	-0.16096181818182	13.1588261363636	-1.31623670682021	0.201624028741236	0.53919650682917	-5.49289427724669
C17orf75	0.519639442897391	9.83950165002293	1.31370064867828	0.202462126108443	0.539652970324347	-5.49602001263957
AKT1S1	0.481437878787879	12.0929036963309	1.31339589816541	0.20256302015502	0.539652970324347	-5.49639527810656
PITRM1	-0.222380227272723	14.857991714876	-1.31333166911365	0.202584289525226	0.539652970324347	-5.49647435940961
GGPS1	-0.266458712121215	11.5204430568303	-1.31319132191806	0.202630771376957	0.539652970324347	-5.49664714888793
GANAB	-0.158989848484847	17.0995660330579	-1.31315451830638	0.202642961808991	0.539652970324347	-5.49669245732637
TWF2	0.180025303030304	13.6283128719008	1.31298700462615	0.202698454453449	0.539652970324347	-5.4968986675597
LETM1	-0.201682424242426	14.2488214876033	-1.3127552267263	0.202775255570618	0.539652970324347	-5.49718395051166
SEPHS2	0.414577168647229	11.2560401015297	1.31254053613862	0.202846414911198	0.539652970324347	-5.49744816341163
CLUH	-0.232349372493665	12.2462197992373	-1.31213844743542	0.202979739797194	0.539657922193965	-5.49794290239023
NDUFS5	-0.382745681818175	13.2102025265249	-1.31030748629611	0.203587714213812	0.540311116514122	-5.50019412811481
COG5	-0.180708354030791	11.7315772933641	-1.30919675314203	0.203957225504144	0.540311116514122	-5.50155850716112
YIPF4	0.22115609076474	12.857973685911	1.30910291572805	0.203988466595407	0.540311116514122	-5.50167372809328
DARS2	-0.260367575757572	11.9365631198347	-1.3084344989187	0.204211108898625	0.540311116514122	-5.50249425931711
STX8	0.300910301901524	10.901520704113	1.30833394221935	0.204244619581526	0.540311116514122	-5.50261766926449
MTHFD1	-0.200061590909092	15.6389191735537	-1.30787937950656	0.204396156710027	0.540311116514122	-5.50317543848551
SCO1	-0.318363030303033	13.2935204545455	-1.30780050344021	0.20442246044738	0.540311116514122	-5.50327220622677
EIF2B2	0.185421162746401	12.5810009369474	1.30755135913272	0.204505562844026	0.540311116514122	-5.50357783199471
PPP1R21	-0.246568693444974	10.4008148614595	-1.30737107753043	0.204565712378891	0.540311116514122	-5.50379895284894
NUBP2	0.271754090909091	11.7878348347107	1.30674262795037	0.204775497183345	0.540311116514122	-5.50456956237339
AP3B1	0.553775757575755	13.4145960950413	1.30637839137285	0.204897160719951	0.540311116514122	-5.5050160475579
KIF1B	-0.289689587113761	11.4106613316136	-1.30626226608664	0.204935961092235	0.540311116514122	-5.50515837292436
EIF4G1	-0.151355643939391	15.2593882541322	-1.30626059797234	0.204936518492689	0.540311116514122	-5.50516041731859
DCP1A	0.321176420884902	12.1408750016609	1.30552842896686	0.205181286582042	0.540609230692737	-5.50605752852912
BDH2	-0.256898560606063	14.1546132231405	-1.30089307422995	0.206736185906406	0.544285583175494	-5.51172718487626
UMPS	-0.181762663077011	12.4930457581495	-1.30057926533658	0.206841780695194	0.544285583175494	-5.5121103936884
DDX17	0.272023257575755	14.3392233677686	1.2992480422039	0.207290194615197	0.544368451637574	-5.51373514473774
PSMC3	0.157845909090915	15.3145214049587	1.29856749362669	0.207519724118231	0.544368451637574	-5.5145652025694
CAVIN3	0.475025075757575	15.952806838843	1.29842735033126	0.207567014895159	0.544368451637574	-5.51473608778247
AKR1B1	-0.252387500000005	16.4206420247934	-1.29816745862677	0.207654736398832	0.544368451637574	-5.51505294784001
FAM3C	-0.259848333333336	14.5542213429752	-1.2975432635652	0.207865539010256	0.544368451637574	-5.51581374558879
DDHD2	-0.382597067583614	10.4609015547799	-1.29737665164481	0.207921835087456	0.544368451637574	-5.51601676709275
URI1	0.419575104053884	10.1448872779487	1.29730392578276	0.207946411949194	0.544368451637574	-5.51610537871016
SCAMP1	0.250613333333332	12.6650782438017	1.2972515885715	0.207964100096361	0.544368451637574	-5.51616914549196
COL6A2	0.482508712121213	15.1062991735537	1.29678719871662	0.208121098721759	0.544368451637574	-5.51673485414406
CSTF2T	0.370912168529399	10.9973204099191	1.29635039627953	0.208268854561989	0.544368451637574	-5.51726679868156
RDX	0.270603106060607	14.4622502511333	1.29580059091614	0.208454951115747	0.544368451637574	-5.5179361424127
ATIC	-0.166099696969688	16.1367615495868	-1.29572565545684	0.208480325031669	0.544368451637574	-5.51802735152661
CNN3	0.36483704545455	15.7139359504132	1.29538053673578	0.208597216668917	0.544368451637574	-5.51844736118557
CSNK2B	0.375243181818179	12.798736177686	1.29426704705425	0.208974701619668	0.544905382831893	-5.51980182731367
HRNR	0.41223381526347	9.59922179912193	1.2939907601261	0.209068447736963	0.544905382831893	-5.5201377529906
ASAP3	-0.409663578923073	10.484967932451	-1.29304424671241	0.209389853392949	0.545140064942173	-5.52128811450187
DPP9	-0.164489924242419	13.0691688842975	-1.29294349406016	0.209424088285946	0.545140064942173	-5.52141052364198
SLC2A6	-0.505535164918562	10.3140419506916	-1.2921760638656	0.209684996766031	0.545273898113364	-5.52234264326698
PLEKHB2	-0.505586762818607	9.28176853267647	-1.29165211987298	0.209863270064283	0.545273898113364	-5.52297875325696
OAS3	-0.501799784026975	11.5511128695433	-1.2913518930277	0.209965475879542	0.545273898113364	-5.52334315334527
HSPA14	0.244558953986546	11.1720378991536	1.29123045157261	0.210006828968874	0.545273898113364	-5.52349053224736
TXNL4A	-0.286534610382619	10.0754970710023	-1.29074760425867	0.210171309869256	0.545356022132298	-5.52407638882555
CKAP4	0.191059015151513	17.5487027272727	1.28835879259077	0.210986520147947	0.5471254991834	-5.52697206657798
CCT8	0.137171969696965	17.1187849793388	1.28741587075809	0.211308975596534	0.547615747994805	-5.52811379793685
CTPS2	-0.188551969696968	11.9707322107438	-1.28643111610614	0.21164614333322	0.548143481629571	-5.52930541888319
ITPR2	-0.437068054680283	10.2038264393454	-1.28424271915727	0.212396911490969	0.549741060321834	-5.53195073581395
C19orf25	0.500394123451599	10.5432394317411	1.28258248337092	0.212967855372603	0.55087148475396	-5.53395504324786
CASK	-0.215182651515152	13.9563799793388	-1.27945776618615	0.214045636293695	0.553310665608071	-5.53772131058845
COLGALT1	-0.204071363636363	15.5792381404959	-1.27833928136971	0.214432445953851	0.553961731051327	-5.53906752306877
PPM1F	0.204613729289802	12.6569429024624	1.27750253974262	0.214722171517668	0.553979219131438	-5.54007396833839
CHMP4B	0.168992537878788	14.4260924070248	1.27730955135807	0.214789037412155	0.553979219131438	-5.54030601743919
SLFN5	0.271769393939389	12.4861839669421	1.27688545482356	0.214936033168343	0.553979219131438	-5.54081584518978
LSM14A	0.349222348484847	11.6338654132231	1.27671904541307	0.214993733369743	0.553979219131438	-5.54101585463607
LMCD1	-0.574592500000003	14.9934174793388	-1.27637236929712	0.215113976929479	0.553979219131438	-5.54143245696641
TSC22D1	0.503472601062967	10.565782324533	1.27469515988301	0.215696443671939	0.555130972585148	-5.54344659672505
SLC4A2	0.392520580818532	11.9126714711486	1.27411662460057	0.215897640747894	0.55525793255436	-5.54414082534302
TP53I3	-0.297560833333327	14.062884607438	-1.27377561380317	0.216016301653913	0.55525793255436	-5.5445499035087
HDAC2	0.451925930332605	11.540515425001	1.2731325385472	0.216240207973606	0.555485640633073	-5.54532108387411
PRKAR1A	0.200303409090907	17.088100268595	1.27247996794462	0.216467602939772	0.555722020054886	-5.54610330936335
ERP29	0.208069621212125	16.6586957024793	1.27179134633529	0.216707759733525	0.555990846066326	-5.54692837518457
PEX26	-0.420328570067154	9.48194148952393	-1.26891834440612	0.217711931045728	0.558218286660033	-5.55036649759666
EIF5	0.457072500000004	14.9202930371901	1.26613121624297	0.21868950180809	0.560374784595637	-5.5536954687661
CEP41	0.354665414899941	11.1158039554243	1.26411533808575	0.219398658976119	0.56184123212537	-5.55609932892493
PDGFRB	-0.496653333333329	14.7556983884298	-1.26272381234989	0.219889206618935	0.562637410370532	-5.55775674938839
DCPS	0.349485378787882	11.9434040702479	1.26245606965366	0.219983689073009	0.562637410370532	-5.55807547253275
LIMS2	-0.278200984848487	15.6574655578512	-1.25894952473189	0.22122397324927	0.564973518056089	-5.5622443211424
BCAR3	-0.442066736332492	10.6027728950421	-1.25858887942936	0.221351838785834	0.564973518056089	-5.56267251748648
AS3MT	0.310612465015023	10.0605107325312	1.25854914278052	0.221365930738845	0.564973518056089	-5.5627196905858
RAB5B	-0.239880303030306	14.5048788636364	-1.2583188941413	0.221447598185688	0.564973518056089	-5.56299300347506
TSC1	0.330276369924743	9.50296618575456	1.25785481750053	0.221612272794777	0.565042471939478	-5.56354374714915
TRIP11	0.228399524846463	12.0215884745824	1.25743581531594	0.221761033585615	0.56507079011108	-5.56404084827554
VPS50	-0.221648750000002	10.7623443334601	-1.25678426564416	0.221992508979738	0.565309708040834	-5.56481355852901
EML2	-0.239142209763248	12.9884260295687	-1.25600574154246	0.222269337006547	0.565517228183802	-5.56573640244246
UBA5	0.198652878787875	13.6421898553719	1.25578036310729	0.2223495265015	0.565517228183802	-5.56600346866604
MCTS1	0.15402348484848	13.9951066322314	1.25488183887576	0.222669440963814	0.5656608089912	-5.56706778036858
NELFB	0.298601515470894	11.263846108119	1.25455808838852	0.222784796778048	0.5656608089912	-5.56745110536618
FAM126A	-0.421455318812203	10.6446811816823	-1.25428227059894	0.222883109721473	0.5656608089912	-5.5677776101137
GPR176	0.334607810512004	11.3724322062064	1.25407455116746	0.222957171485448	0.5656608089912	-5.56802346121902
SAMM50	-0.223686981428076	14.3352668180439	-1.25238085310454	0.223561757435667	0.566844357179379	-5.57002676578653
RHOG	-0.231117121212121	15.3929711983471	-1.25109277878977	0.224022389734357	0.567661672752799	-5.57154873521679
BTN3A3	-0.409202405333872	10.0654221939738	-1.24883885736814	0.224830166451063	0.568906610087421	-5.57420868286927
PPCS	-0.180128484848488	12.7055137272334	-1.248636536166	0.224902784473787	0.568906610087421	-5.57444724810663
RRAS	-0.240676590909093	14.1530249173554	-1.24856223144531	0.224929458750764	0.568906610087421	-5.57453485547419
GNL3	0.524724545454548	11.7151823921044	1.24589930599124	0.225887004553127	0.570560301869034	-5.57767154727794
GLUD1	-0.23141946969697	16.4318845247934	-1.24589890793212	0.225887147921069	0.570560301869034	-5.57767201572407
CDK1	-0.406869734848486	13.0278560561414	-1.24554840893047	0.226013413204287	0.570560301869034	-5.57808444168828
HDDC2	-0.28969098484848	13.5462575082251	-1.24519361745025	0.22614127966744	0.570560301869034	-5.57850181641018
NCAPH	-0.431142138505582	9.29872902936457	-1.24481376544252	0.226278239084723	0.570560301869034	-5.57894855829298
CSTF3	0.365011320391476	11.0884418727045	1.24425967988427	0.226478133594566	0.570713774343581	-5.57960000405279
DDX24	0.568167181080158	12.1363482614159	1.24378282875939	0.226650272453909	0.5707971585419	-5.58016044353866
DPH2	0.392383468470701	9.28401318012964	1.24321976143146	0.226853663010342	0.570959096663063	-5.58082197314595
RAB4A	-0.162854977552277	12.5528596582367	-1.24232904598435	0.227175690397574	0.571378329530745	-5.5818679170105
ELOC	0.298006818181822	16.9996365082645	1.24169038924368	0.227406803413759	0.571378329530745	-5.58261747585961
IKBKG	0.225893014231044	12.1960229088399	1.24132218518945	0.227540128146357	0.571378329530745	-5.58304946668069
XRN2	-0.24573353160952	12.5699994342406	-1.2409514423829	0.227674432317608	0.571378329530745	-5.58348432408839
AVEN	0.356999958744304	10.93658452497	1.24083621408862	0.227716186872667	0.571378329530745	-5.58361945655836
GLMN	-0.301795982785247	11.7100312312132	-1.23927752770032	0.228281571617774	0.572447068717754	-5.58544631881311
NEMP1	-0.478391421392645	8.28297803121876	-1.23834460584459	0.228620482823615	0.572946936502404	-5.58653880153002
SMPD1	0.218938181818181	12.1598146900826	1.23784591143594	0.228801805212989	0.573051501158827	-5.58712249728699
FN1	-0.441436515151516	15.975066838843	-1.23744122472981	0.228949027383126	0.573070583785203	-5.58759601233856
ARHGEF40	0.317947276461938	11.2044301199	1.23694131451602	0.22913099071294	0.573176548980266	-5.58818076125142
CSTF2	0.534832196969697	12.5253184090909	1.23648162598746	0.229298410768656	0.573178379477368	-5.58871828197798
RAB8A	-0.179066818181818	13.7007918801653	-1.236158440507	0.229416171676031	0.573178379477368	-5.58909608405003
LIX1L	-0.443051603665818	9.52737472158107	-1.23578963820125	0.229550610441119	0.573178379477368	-5.58952710744907
SRP54	-0.122825909090912	12.7423453099174	-1.23399714281716	0.230204878664509	0.574135400956673	-5.59162043024393
ADD3	0.304077437484914	13.4925594385372	1.23397324721015	0.230213610225258	0.574135400956673	-5.59164831837505
CASP4	-0.252797218653624	11.3627203442777	-1.23341444794874	0.230417869740021	0.574295904846865	-5.59230034946704
MGAT4B	-0.5400358261869	9.81570742855788	-1.23296180616321	0.230583426157841	0.574359808481757	-5.59282832380804
RABL6	0.569731363636366	12.486067993798	1.22931008790633	0.231922371299679	0.576921384835881	-5.59708164682083
SPG21	-0.341015000000004	11.9242982024793	-1.22901141237	0.232032144738769	0.576921384835881	-5.59742904380868
PFAS	0.202961136363637	13.3838870867769	1.22820468322899	0.232328842284243	0.576921384835881	-5.5983670046097
DNAJC1	-0.26983400774367	11.9310929123816	-1.22803931565345	0.232389696441099	0.576921384835881	-5.59855920674573
CCDC93	-0.239224772727274	13.2330990289256	-1.22795969103829	0.232419002077595	0.576921384835881	-5.59865174421309
PTK7	0.328436590909089	12.7306619628099	1.22748826220285	0.23259256770187	0.576921384835881	-5.59919951875245
NISCH	-0.297611909278874	11.9381112231918	-1.22739817525603	0.232625746136755	0.576921384835881	-5.59930417408814
DTNBP1	0.285787502610047	11.530021264223	1.22688779647322	0.232813783098859	0.576921384835881	-5.59989696278944
SLC15A4	-0.248719189065712	10.6942323968457	-1.22665563794243	0.232899354539862	0.576921384835881	-5.60016653672426
DDX21	0.45361759377159	12.0949231263125	1.22603354397442	0.233128770084519	0.576921384835881	-5.60088867101872
PTPRA	-0.349054138555505	10.8137639865728	-1.22564716089219	0.233271346505655	0.576921384835881	-5.60133702913835
RBX1	0.150524621212119	14.3330571280992	1.22557415182381	0.233298294476873	0.576921384835881	-5.60142173492678
ATP7A	-0.384703713940558	9.38030427019772	-1.22512905347686	0.233462633304837	0.576980198504729	-5.60193804732922
CUL5	-0.208054073632516	12.0638967090055	-1.22283272327596	0.234311876640567	0.578730597839668	-5.60459919386885
RFTN1	-0.263089696969692	13.8367074793388	-1.22240870061192	0.234468946988044	0.578770311116009	-5.60509010636631
LLGL1	0.220764406732942	12.2995384080785	1.2217328515578	0.234719465979125	0.57904050952182	-5.60587226521989
ARCN1	0.153235681818181	15.5173770661157	1.22010975024809	0.235321933479718	0.580178100260805	-5.60774914182893
MDH2	0.195631439393939	17.7650542355372	1.21937331061142	0.235595672925946	0.580268719562027	-5.60860001004137
UPF1	-0.203891439393942	14.4394442768595	-1.21925034886913	0.235641402073057	0.580268719562027	-5.60874203416412
PAK4	0.264651464513621	10.8593699922386	1.21809826586807	0.236070184924193	0.580976084600606	-5.61007211604336
LIMS1	-0.202386439393944	14.236096838843	-1.21691992382101	0.236509350959495	0.581708140017213	-5.61143138274429
VIPAS39	-0.256779354344355	10.1515776033261	-1.21520641431249	0.2371490745679	0.582845183930579	-5.61340594508927
DNM2	-0.169204090909091	14.8405891942149	-1.21492138169219	0.237255615675517	0.582845183930579	-5.61373416750203
TMPO	0.465085378787885	13.9650969214876	1.21452161430696	0.237405103906495	0.582863607378088	-5.61419439705126
HBS1L	0.170379292468272	12.0250900070128	1.21356444057943	0.23776331663963	0.583394151109194	-5.61529580119235
CYP51A1	-0.265236873331316	12.5778388279344	-1.213026848205	0.237964684128593	0.583539443457511	-5.61591406839686
NIT2	-0.154165530303029	13.8998614256198	-1.21257678444164	0.238133364769073	0.583604455150474	-5.61643148840493
MICAL3	0.365733760414571	11.9332541268715	1.2121506747137	0.23829315077108	0.583647603768069	-5.6169212153382
SFXN3	-0.217426136363635	14.8716316115702	-1.21118539301793	0.238655418999348	0.584186341676997	-5.61803005692059
CHMP4A	0.323864015151514	12.1645061570248	1.21019795980422	0.239026430417565	0.58466499543896	-5.61916354825909
SMC3	0.349338517387656	10.5074143826289	1.20990705306214	0.239135816648481	0.58466499543896	-5.61949733144428
ADAM17	-0.267468172290162	12.1842747753258	-1.20806246289764	0.239830294847871	0.585842555275044	-5.62161216626901
MALT1	-0.365500186243064	11.2499291113183	-1.2078698949684	0.239902883171096	0.585842555275044	-5.62183278454374
PKD2	0.229516386084089	12.9928973492498	1.20744427509991	0.240063378968997	0.585885951645502	-5.62232029342177
EHD3	0.197919924242424	14.8357563429752	1.20555102940235	0.240778278093637	0.586633669657185	-5.62448701888098
TDRD7	-0.391709559752034	8.81784971313163	-1.20550820902039	0.240794465806793	0.586633669657185	-5.62453599038558
MGAT2	0.269762213413195	11.8430540410306	1.20549760826827	0.240798473415921	0.586633669657185	-5.6245481136952
SRM	-0.267052424242427	15.1194560743802	-1.20379179116039	0.241444011208808	0.587483366336881	-5.62649772116401
IGF2R	0.264725620278048	13.1730349832163	1.20373160224151	0.241466812459129	0.587483366336881	-5.62656646811296
RPN2	-0.160515454545465	15.2672083264463	-1.20329085435856	0.241633829499202	0.587483366336881	-5.62706979283439
MSH6	0.47841376230499	10.1278038417604	1.20306431258605	0.241719709072593	0.587483366336881	-5.62732843614072
HTRA1	-0.323637500000006	14.2584014876033	-1.20167686598991	0.242246176369674	0.588414528992612	-5.62891156004955
ALDH16A1	-0.229058181818184	12.7659098966942	-1.20119948093386	0.242427519627473	0.588506781827781	-5.62945590394281
PPP4R3A	-0.244890565468305	10.5912342488092	-1.20075933991877	0.242594805492231	0.588543462761665	-5.62995761256609
PTBP3	0.280226439393941	14.8270118633816	1.20018600520449	0.242812844862965	0.588543462761665	-5.63061090544869
CWF19L1	0.368986561512715	9.9581645040171	1.19995270527325	0.242901611053261	0.588543462761665	-5.63087666376579
TTC38	-0.340970909527933	11.3763729690419	-1.19934148934029	0.243134282748368	0.588543462761665	-5.63157270255198
AP1G1	-0.189896604151587	13.7715508228347	-1.19927529356018	0.24315949155756	0.588543462761665	-5.63164806620997
SRC	-0.246149696969697	12.3283351033058	-1.19726668250053	0.243925349034657	0.589943992648661	-5.63393313456077
BABAM2	-0.176840151515151	12.888604731405	-1.1967009345837	0.244141388024073	0.589943992648661	-5.6345761456677
PRDX1	0.176908560606062	18.0688033264463	1.19662795286279	0.244169267602941	0.589943992648661	-5.63465907503144
EXOSC2	0.450392588044975	10.5144891012912	1.19622436788672	0.244323483323783	0.589964990203754	-5.63511759012366
TOMM34	0.383360000000003	14.0699500451998	1.19585315051167	0.244465395453492	0.589964990203754	-5.63553921284553
TGFB2	-0.63847752017424	10.2327017361436	-1.19495815083867	0.244807797895781	0.590444189401988	-5.6365552686827
TCAF1	-0.219335814173983	12.2568893440683	-1.19437663518389	0.245030462685064	0.590540592517037	-5.63721508271123
PDIA6	0.136320151515147	17.2701822107438	1.19410249209105	0.245135485907194	0.590540592517037	-5.63752604048987
PEX14	0.255946363636365	12.8098427526457	1.19249664476107	0.245751358410447	0.591677024208143	-5.63934628316913
PDXDC1	-0.240764621212126	13.4683114876033	-1.19029477535553	0.246597701180609	0.592872916147476	-5.64183863839659
ANP32E	0.579862464286332	12.1080962909611	1.19018265826312	0.246640854499666	0.592872916147476	-5.64196543889662
HIF1AN	-0.350112550335242	9.47707959693256	-1.19007746045513	0.246681349763676	0.592872916147476	-5.64208440442223
PBLD	-0.229620987972089	12.1604042966688	-1.18951873208898	0.246896512362312	0.593042822262896	-5.6427161018537
RAB29	-0.445112679947941	10.4749578802288	-1.18782839411917	0.247548306073444	0.594260699667538	-5.64462561395613
NBAS	-0.250190227272727	12.6786569581276	-1.1868792793151	0.247914848550814	0.594792783928165	-5.6456967512986
CHP1	-0.210768030303035	13.6461463487257	-1.18597984487324	0.248262579380698	0.595279140395892	-5.64671112901092
BCKDK	-0.212076375127449	10.9822049061132	-1.18466963310871	0.248769773639196	0.59613212935903	-5.6481875737525
HSPA2	-0.175430151515155	18.1138392768595	-1.1843109384504	0.248908762416901	0.59613212935903	-5.64859152840153
RNF14	-0.382519773266834	10.9154882385358	-1.18327037379492	0.24931229399527	0.596750417988679	-5.64976278453323
CFL2	0.182309545454544	18.2212180371901	1.18137082256991	0.250050201478365	0.598167877079656	-5.65189858520878
RPL8	0.317116818181818	16.0284927892562	1.1806897923863	0.250315154091347	0.59845294557075	-5.65266358309705
FH	-0.158475681818176	14.3025475619835	-1.17905670907664	0.250951353738717	0.599624742198738	-5.6544964410558
GNA13	-0.214509999999997	12.676664563438	-1.17695524771987	0.251771793404663	0.601235143645224	-5.65685169804319
GID8	0.249536650594688	12.4413185356874	1.17619694463814	0.252068335986531	0.601593325130645	-5.65770067660576
MLEC	-0.174836590909086	14.8324234710744	-1.17486083606745	0.252591468986496	0.60249156315489	-5.65919538372781
BTD	0.334918385270692	9.37655848639857	1.17435973166698	0.252787877240741	0.602609893190036	-5.65975558541948
HDGFL2	0.506481582517161	11.3484724898575	1.17190274033602	0.253752543402983	0.604523109975751	-5.66249930113028
YARS2	-0.218693526905605	11.9255491559279	-1.17156597008628	0.253884979682873	0.604523109975751	-5.66287497807673
XYLB	-0.210346926015164	10.7390422203867	-1.17076625592303	0.254199676639764	0.604921549336947	-5.66376670207119
GGT7	-0.351059355882024	10.0181700445007	-1.16923218462782	0.254804163897352	0.606008744379276	-5.66547577509903
LYPLA2	-0.213879886363639	14.5221262706612	-1.16881365780705	0.254969266137019	0.60605028227705	-5.66594170394012
RAB4B	-0.266948484848488	11.9918907231405	-1.16790942702234	0.255326242452666	0.606547584067242	-5.66694784630997
YWHAZ	0.169789166666661	17.9637631404959	1.16723551439558	0.255592534211203	0.606829006903983	-5.66769726697407
ACADSB	-0.219467272727272	12.0057582893324	-1.1665584959619	0.25586026093949	0.607113509339078	-5.66844975824415
MRPS28	-0.30031507543025	11.4488954863075	-1.16616463028249	0.256016110820325	0.607132371413884	-5.66888735463706
CERS2	-0.218468636363637	12.3996619214876	-1.16571125501026	0.256195595509878	0.60720722838802	-5.6693909069544
DIABLO	0.273630000000001	13.8986441322314	1.16457710915703	0.256644996610144	0.60737871436269	-5.67064981897347
MRPL47	-0.227920303030301	13.5781410743802	-1.16439508547846	0.256717177283301	0.60737871436269	-5.67085176643171
TUBA4A	0.138604318181827	19.7859080371901	1.16428623227258	0.256760349733184	0.60737871436269	-5.67097252111347
ATAD3B	-0.237746212121213	12.3309360743802	-1.16325716908848	0.257168754484705	0.60737871436269	-5.67211360589979
ZYX	0.251405151515151	16.494179214876	1.1629503948574	0.257290597319173	0.60737871436269	-5.67245360301279
HSPA8	-0.14064234848485	18.3756315495868	-1.16260402991934	0.25742821603196	0.60737871436269	-5.67283738349504
NDUFA10	-0.309966136363636	13.0204584504132	-1.16209028190722	0.257632440415209	0.60737871436269	-5.6734064429385
WDR13	0.151982499999997	12.0273394014201	1.16163961860651	0.257811686364968	0.60737871436269	-5.67390544341339
ST13	0.175241136363638	15.5833550206612	1.16156466756108	0.257841506215616	0.60737871436269	-5.67398841701186
NUP88	0.211544469696969	12.6144908057851	1.16156215846306	0.257842504523824	0.60737871436269	-5.67399119459523
CHERP	0.407863259726206	11.5952295339339	1.16142892876613	0.257895517450467	0.60737871436269	-5.67413867290879
APPL1	0.175460681818185	12.7537911363636	1.16097094641162	0.25807781312249	0.607459531460906	-5.67464552178841
CISD2	-0.217327035636133	13.4820946968483	-1.15966801635892	0.258596954899768	0.608001518864143	-5.67608651064256
PTPN23	-0.15418446969697	12.7021909710744	-1.15892462996613	0.258893497595212	0.608001518864143	-5.67690802759336
CD9	-0.520395151515146	15.2624533677686	-1.15889513842012	0.258905267198665	0.608001518864143	-5.67694060915199
SLC39A11	-0.467411478705389	8.15732386313136	-1.15888239937152	0.258910351271417	0.608001518864143	-5.67695468272391
MELTF	0.890897927262175	11.9480086937412	1.15833843764074	0.259127511922294	0.608001518864143	-5.67755550183378
RPL24	-0.309970227272736	15.1373267561983	-1.15802622974589	0.259252212619133	0.608001518864143	-5.6779002308219
MAP4K5	0.245866666666672	12.2230045247934	1.15757417217825	0.25943285020443	0.608001518864143	-5.67839923172262
SARM1	-0.298886864585947	10.4719302189032	-1.15742375838563	0.259492974677218	0.608001518864143	-5.67856522695683
ACADVL	0.213377878787881	15.440057107438	1.15629389252918	0.259944942537784	0.608551869859353	-5.67981152815571
NLN	-0.183556060606062	13.4566875413223	-1.15550926384668	0.260259151555739	0.608551869859353	-5.68067638311645
MMS19	-0.199481872996877	12.2889896544719	-1.15527104443649	0.260354603460634	0.608551869859353	-5.68093885738578
THUMPD3	0.225816666666667	11.0108377050824	1.15507007912785	0.260435148193906	0.608551869859353	-5.68116024732014
THBS3	-0.477687431903183	9.2989557283718	-1.15498539278293	0.260469095089619	0.608551869859353	-5.68125353038319
ARPC4	0.201927121212119	16.1058696487603	1.15459619491688	0.260625148862917	0.608570100160565	-5.68168215909695
WDR24	-0.306570150923795	10.090588034502	-1.15414315047895	0.26080688980675	0.608648256200517	-5.68218094235771
LAMTOR1	0.295850151515149	13.9549769008264	1.15321334280426	0.261180180120166	0.609173090564365	-5.68320408129346
COMMD9	0.142491060606062	12.5826844628099	1.1523773141491	0.261516158023387	0.60961035132652	-5.68412340664837
CSTF1	0.453552256837735	11.7436494217849	1.15157914454281	0.261837219304401	0.610012363929946	-5.68500055180971
UROS	0.328606367674826	9.85981831707381	1.15047528034777	0.262281725028495	0.610058745114967	-5.68621275463608
TTI1	0.203776216629191	10.2203366358912	1.15020297011499	0.262391464977647	0.610058745114967	-5.68651163288605
CBLB	0.440361426199631	11.4674883887346	1.15018002046224	0.26240071514607	0.610058745114967	-5.68653681877304
ABCB7	-0.301206060606061	11.6961094389121	-1.14975672532551	0.262571373167319	0.610058745114967	-5.68700128057932
TMX2	0.169831590909094	12.5176876189042	1.14946146795175	0.262690459277211	0.610058745114967	-5.68732516319504
TMED5	-0.275440227272723	12.3191755785124	-1.14911767839394	0.262829170100634	0.610058745114967	-5.68770219062257
EXOC7	-0.130840151515153	13.0909374380165	-1.14894856610007	0.2628974226817	0.610058745114967	-5.68788761628632
PPP4R1	-0.144864924242427	13.2353844628099	-1.14821502734897	0.263193625411622	0.610401035206051	-5.68869163658431
PGD	-0.191930984848485	15.7162887396694	-1.14668925379061	0.263810520972686	0.61148627249739	-5.69036255976645
ADD1	0.257856060606066	14.0358679338843	1.14423651133741	0.264804439192168	0.613443692372376	-5.69304452022353
RPA3	0.250953863636363	15.1894432231405	1.14320785751057	0.265222098056602	0.614064699674196	-5.69416779435118
LSM7	0.327370191928408	12.3398374490383	1.14217031218042	0.26564385837269	0.614694497530944	-5.69529987274482
PNMA2	-0.587350474154555	10.7990688977159	-1.14064323525401	0.26626551028384	0.61547490952976	-5.69696443089491
C8orf82	-0.214757727272724	11.7833278162096	-1.1405222499131	0.266314807471285	0.61547490952976	-5.69709622418578
HTRA2	0.264558339556935	11.3986153215663	1.14023735860122	0.26643091698767	0.61547490952976	-5.69740651675176
SQOR	-0.264639621212117	14.860887768595	-1.13829068030096	0.267225296575845	0.616438858986315	-5.6995249270633
SLC12A4	-0.326364114780247	13.5920079686963	-1.1380082187627	0.267340704961605	0.616438858986315	-5.69983204057653
LUZP1	-0.259567896801887	11.4190709131124	-1.13742295976569	0.267579947195854	0.616438858986315	-5.70046816357677
RDH13	-0.450016809359427	11.1570964085533	-1.13741802054603	0.267581966919931	0.616438858986315	-5.70047353082382
PTGES2	0.212992803030302	12.2771641735537	1.13721121902063	0.267666541349288	0.616438858986315	-5.70069823502179
PDCD11	0.346346292026507	10.8520162686766	1.13700913669903	0.26774920476799	0.616438858986315	-5.70091777652508
AK2	0.158955909090906	14.8010848966942	1.13654302970927	0.267939941155252	0.616520494828725	-5.7014240217154
AGPS	-0.146233939393939	13.6203186570248	-1.13618861501464	0.268085038555243	0.616520494828725	-5.70180883333521
STRIP1	-0.291837803137312	11.3676442519873	-1.13555021346626	0.26834654579879	0.616776355265417	-5.70250172017639
MGMT	0.336616072680902	11.1952609057116	1.1342864153354	0.26886478549639	0.617255560140991	-5.7038723614514
TTC1	0.24644515151515	12.1313448212269	1.13416440601166	0.268914856142139	0.617255560140991	-5.70400461402213
AHCYL1	0.357071363636367	12.968803798635	1.13394201807744	0.269006138146707	0.617255560140991	-5.70424564002224
EIF3I	0.170067500000004	15.8513866942149	1.13327221857021	0.269281203409568	0.617541530724177	-5.70497132156468
NUP107	-0.227767850020363	10.8985323167191	-1.13261567287445	0.269551025995548	0.617815165668188	-5.70568227470028
RHBDF1	-0.189880056369395	10.2975217150907	-1.13116789773447	0.270146723329868	0.61833370459773	-5.70724873514959
RMC1	-0.280008409090907	11.8997266287022	-1.13106407285898	0.270189479874038	0.61833370459773	-5.7073610030871
RPIA	0.269472249057788	11.1468867351561	1.13096775031068	0.270229151290701	0.61833370459773	-5.70746515043563
GUK1	-0.173702499999999	13.4996901033058	-1.12981718354913	0.270703354041075	0.618926377248605	-5.70870857581821
NT5E	0.330622575757577	15.8760978512397	1.12960780727639	0.270789713407672	0.618926377248605	-5.70893472947424
SPART	-0.183214848484845	13.7416624380165	-1.12846914705647	0.271259718785256	0.619655618037549	-5.71016397995746
VPS45	-0.174560200955794	13.0391943666815	-1.12692488549474	0.271898098701899	0.62063857172629	-5.71182934338827
ACSL3	-0.187494401261889	14.5803743201789	-1.12669699945432	0.27199239720721	0.62063857172629	-5.7120749290201
SARS1	0.190415833333336	16.4443024793388	1.12565709582435	0.272423009801831	0.621275808464732	-5.71319504093587
NMT1	-0.251535227272726	13.0268371694215	-1.12469554605806	0.2728216205645	0.621319942816369	-5.71422993848
KLC4	0.223977575757578	11.490517107438	1.122931131342	0.273554168437013	0.621319942816369	-5.71612690140012
CPT1A	0.248233106060606	14.6357462834999	1.12286766240681	0.273580546165979	0.621319942816369	-5.71619508902821
MRPS2	-0.413545490385308	10.9287294011536	-1.12256659759985	0.273705694209735	0.621319942816369	-5.71651849031325
PTPN9	-0.228896640171932	11.2901063246656	-1.12250847727017	0.273729858760426	0.621319942816369	-5.71658091381167
PSMD1	-0.131674469696966	15.320299338843	-1.12225626256548	0.273834739527692	0.621319942816369	-5.71685176896752
SERPINB6	0.151979696969697	16.6562104752066	1.12193111607692	0.273969991513919	0.621319942816369	-5.71720086629762
HOMER3	0.197072803030302	12.4484944809856	1.12136500573488	0.274205594279096	0.621319942816369	-5.71780846282677
ALDH5A1	0.429039195186641	10.9745350000133	1.12133072116164	0.274219867521333	0.621319942816369	-5.71784525112147
MAPKAPK3	0.291407424242426	11.9924526589507	1.12098933361472	0.274362022482714	0.621319942816369	-5.71821151487162
NRAS	-0.229965909090907	12.3469582231405	-1.12065036808151	0.274503222150145	0.621319942816369	-5.71857508207051
HADHB	-0.154706439393937	15.739417231405	-1.12063123967112	0.274511191872695	0.621319942816369	-5.71859559588287
SLC27A4	-0.242441060606064	12.8483958956071	-1.12059661414019	0.274525618795229	0.621319942816369	-5.71863272842504
SSBP1	0.194353106060605	15.2368750413223	1.12051084251851	0.274561358408987	0.621319942816369	-5.71872470582523
UBE4B	-0.183681074144527	11.1559352350751	-1.11997523413906	0.274784614397552	0.621335563027062	-5.71929892520003
TOR1AIP2	0.161144469696968	13.1058258677686	1.11966709129863	0.274913116668448	0.621335563027062	-5.71962917090121
SNRPD2	0.463643409090906	15.4489212190083	1.11938684762135	0.275030022464236	0.621335563027062	-5.71992944611753
MGAT1	-0.298638984661235	12.5602530248445	-1.11882545883001	0.27526431923402	0.621335563027062	-5.72053076143046
RPL35	-0.320000681818184	15.826837768595	-1.11867996690453	0.275325064347436	0.621335563027062	-5.72068655713037
REXO4	0.428864800349755	9.45687602769722	1.11783403042111	0.275678449596802	0.621371993446857	-5.7215920461828
DOCK5	-0.275920681818178	12.4735341115702	-1.11766984633444	0.275747074906198	0.621371993446857	-5.72176771798895
GOLGA2	0.186090833333333	12.4764675123188	1.11722464670256	0.275933221184398	0.621371993446857	-5.72224395211623
UBAP1	0.353039674613228	9.17951305120399	1.11687237674074	0.276080576762884	0.621371993446857	-5.72262065894498
CSK	-0.157965530303031	13.9891895247934	-1.11669579347031	0.276154463659667	0.621371993446857	-5.72280945199156
IBA57	-0.215489708546697	11.071792584646	-1.11618410214285	0.276368649642027	0.621371993446857	-5.72335637405894
PBXIP1	0.273286924098068	13.1249661239276	1.11601901877838	0.276437776785529	0.621371993446857	-5.72353277609783
DOLPP1	-0.287249216571642	10.0326335074633	-1.11552247791096	0.276645774678983	0.621371993446857	-5.72406322159036
DDI2	0.260972643054076	11.0988256587573	1.11538464259904	0.276703533257212	0.621371993446857	-5.72421043128535
MAGED2	-0.317304037599243	13.2335178037952	-1.11412917077322	0.277230031384529	0.62218647291819	-5.72555054449505
RACK1	0.226816590909092	16.7384550413223	1.11262653926894	0.27786113791155	0.62218647291819	-5.72715271452195
MPPE1	-0.41032968479956	9.31802969455711	-1.11232933707852	0.277986086881251	0.62218647291819	-5.727469376228
DCBLD2	0.321134879027241	10.2437569776931	1.1122958695787	0.278000159761826	0.62218647291819	-5.72750503031742
KPNA6	0.159979015151515	13.3889156198347	1.11142037987783	0.278368482089138	0.62218647291819	-5.72843738060586
ZFYVE1	0.239384248203336	10.472206381352	1.1107076004684	0.278668613604742	0.62218647291819	-5.72919597028064
SNAP23	-0.287198106060607	13.5677354338843	-1.11052897975376	0.278743862674179	0.62218647291819	-5.72938600302322
TBCD	-0.16858919241025	13.1117620779815	-1.11020598274772	0.278879971897618	0.62218647291819	-5.72972956710771
CCDC25	-0.222832537878787	12.5351975516529	-1.10955253120632	0.279155480700682	0.62218647291819	-5.73042435546964
PSMA7	0.168262272727269	15.9730980371901	1.10954036871661	0.279160610535429	0.62218647291819	-5.73043728389477
NCAPG	0.354943898846182	9.91768739489769	1.1094885631833	0.279182461584708	0.62218647291819	-5.73049235047871
DYNC1I2	-0.179852503252953	13.9511814247327	-1.10908993513724	0.279350640456233	0.62218647291819	-5.7309159947154
TRIM16	0.19748810223015	11.3098501562199	1.10904825604	0.27936822887861	0.62218647291819	-5.73096028158344
TMED3	-0.245454532711614	12.4262152539372	-1.10880497857766	0.279470907115826	0.62218647291819	-5.73121875080553
PAICS	0.175947499999999	15.983815392562	1.10847840274017	0.279608785576731	0.62218647291819	-5.73156564064851
EPRS1	0.153720681818182	15.4254598760331	1.10823344642985	0.27971223718062	0.62218647291819	-5.73182577422859
FAM177A1	-0.348601449984528	11.0472929504443	-1.10815301824972	0.279746210217946	0.62218647291819	-5.73191117449497
PYURF	0.424830392080993	9.11831538783786	1.10771866670184	0.279929733073742	0.62218647291819	-5.73237228229536
ATP6V1G1	0.214420909090906	15.4569110743802	1.10768012777176	0.279946020823361	0.62218647291819	-5.73241318746091
STK11IP	-0.35334369924014	11.2349295937493	-1.10648718474495	0.280450536181679	0.622970482156815	-5.7336787482315
NCSTN	0.228537272727271	15.4318859504132	1.10563258864054	0.280812364743017	0.623400748794583	-5.73458461868118
FKBP1A	-0.172029015151519	16.6675722520661	-1.10531252922779	0.280947962306938	0.623400748794583	-5.73492372052872
GRPEL1	-0.219171136363636	12.7128901859504	-1.10374290641351	0.281613642621649	0.624540250114461	-5.73658546313146
ARMCX2	-0.395642176301468	11.6216588920354	-1.10103395688829	0.282765203645697	0.626396782590933	-5.73944844375204
PBK	-0.390334483687786	11.062009742617	-1.1008738567091	0.28283336808411	0.626396782590933	-5.73961745079104
LSM2	0.251784242424241	13.7961636983471	1.10069728549404	0.282908559055686	0.626396782590933	-5.73980381976764
ALG11	-0.314742575757576	11.8707593491736	-1.09979710839404	0.283292115013828	0.626907887941651	-5.74075353208333
WDR91	-0.40340593665106	9.11355697637366	-1.09926142301819	0.283520543574726	0.627075340180092	-5.74131836615635
TBC1D23	0.208203927364758	11.6230365875542	1.09832389826609	0.283920646600198	0.627622107858812	-5.74230631402767
C1R	0.45290037249277	10.9826139012809	1.0966708942482	0.284627086586562	0.628075353448213	-5.74404638842878
YAP1	0.167202878787876	14.8863209297521	1.09598406039344	0.284920990589684	0.628075353448213	-5.74476871224318
IMPA1	-0.174607575757571	14.7383328305785	-1.09572681461104	0.285031125454777	0.628075353448213	-5.74503914633507
MRPL55	0.351650362349309	11.4283784102635	1.09527739070616	0.28522361157237	0.628075353448213	-5.74551147492476
ABI3BP	0.379441975892574	10.3534634770918	1.09450630037808	0.285554084791916	0.628075353448213	-5.74632146019155
PCDHGC3	0.42807132100366	10.099645856896	1.09449178431896	0.285560308724686	0.628075353448213	-5.74633670357433
CRAT	-0.146471590909092	14.1553011157025	-1.0937672981927	0.285871065320056	0.628075353448213	-5.74709726039096
LRPPRC	-0.153815909090913	14.8018027479339	-1.09326978084542	0.286084608794662	0.628075353448213	-5.7476192874591
ARFGAP3	0.208757348484848	13.9528434710744	1.09249300733144	0.286418244440569	0.628075353448213	-5.74843390352378
ARSA	0.235819545454543	14.1625476033058	1.09248367482734	0.286422254595822	0.628075353448213	-5.74844368753882
HNRNPH2	0.246593712121209	15.4871098140496	1.09239799077063	0.286459074730284	0.628075353448213	-5.74853351353857
NUP43	0.345385454545454	11.5635705106457	1.09221403372359	0.286538136259079	0.628075353448213	-5.74872634174145
STAG2	0.443580667864797	10.6664205034265	1.0921235610647	0.286577025608663	0.628075353448213	-5.74882116670945
ZNF330	0.417226196231677	11.5006732366938	1.09200598972203	0.286627568924745	0.628075353448213	-5.74894438348761
EXOSC6	0.4506877415585	10.8915194565697	1.09200236119669	0.286629128911516	0.628075353448213	-5.74894818605557
PABPC4	-0.170991742424242	14.0604936983471	-1.09195130214307	0.286651081026929	0.628075353448213	-5.7490016929647
CDC37L1	0.336504970996138	9.52115221960919	1.091775377749	0.286726726519354	0.628075353448213	-5.7491860343351
KDM3B	0.357392330409228	9.20791747376134	1.09121397024727	0.286968221744648	0.628107723723466	-5.74977412438615
LRRC47	0.136567045454544	14.5106357231405	1.09102968742156	0.28704752489774	0.628107723723466	-5.74996710683698
SMPD4	0.264982799689889	10.6197472531233	1.08925246177306	0.287813137246184	0.629136271475773	-5.75182673566996
PRKCSH	0.154373333333332	16.4750126652893	1.08899018976919	0.287926246190803	0.629136271475773	-5.75210093861288
RELCH	0.185767343888596	12.2028581004271	1.08845600946463	0.288156719006614	0.629136271475773	-5.7526592364799
RPL22	0.289467992424235	16.3670543491736	1.08840126625276	0.288180345551243	0.629136271475773	-5.7527164374342
TRIM26	-0.222915841548364	10.6064888509365	-1.08816141328372	0.288283879816304	0.629136271475773	-5.75296702845876
CTSA	0.192694848484845	14.9016402479339	1.08717677969144	0.288709184980622	0.629437847105878	-5.75399522559204
THEM6	0.316823225939739	11.3865128017391	1.08684731805968	0.288851594390624	0.629437847105878	-5.75433907774734
HEATR5A	-0.25636362710758	11.3325949977431	-1.08677682476651	0.28888207160718	0.629437847105878	-5.75441263799732
SNTB1	0.351330984848486	13.1693907282693	1.08573785606933	0.289331530210539	0.630082722288733	-5.75549631387507
DENND10	-0.2901841593676	11.6994825186705	-1.08521874894454	0.289556284903929	0.630237831140312	-5.75603741076159
ADAM15	0.221332919134682	9.82289506819246	1.08131634009513	0.291249912253383	0.633460939631401	-5.76009770907996
RRAGA	-0.238826149606121	13.698288632752	-1.08109602970965	0.291345737886501	0.633460939631401	-5.76032654236998
GALNS	-0.228468863636364	11.6903448173622	-1.07913269740602	0.29220070472317	0.634524933288912	-5.76236398245658
DAGLB	0.337954223341361	11.4243032327597	1.07895113119569	0.292279861792056	0.634524933288912	-5.76255223437104
PPA2	-0.217125139784045	14.053166656092	-1.07856647693478	0.292447609633211	0.634524933288912	-5.76295095872583
HSPD1	0.173555530303034	17.1299535330579	1.07855322071195	0.292453391908069	0.634524933288912	-5.76296469757018
CCDC88A	0.267739794326298	9.39804240401973	1.07766759649618	0.292839881163753	0.635027845841103	-5.76388222194515
COMMD2	0.221641274774068	11.6354048589459	1.07700904549875	0.293127512508539	0.635315965600608	-5.76456405582184
DOCK1	-0.283609330764511	11.1602647006343	-1.07662206015866	0.293296628298455	0.635347049691376	-5.76496454856961
HARS2	-0.25332166646966	11.3381486370144	-1.07560147350974	0.293742968803977	0.635575982974396	-5.76602013882161
TRAPPC9	-0.314676513903954	9.86163604864283	-1.07537375894834	0.293842623289168	0.635575982974396	-5.76625554089817
GFM1	-0.173877575757581	13.0591734917355	-1.07505060041692	0.293984088431134	0.635575982974396	-5.76658953232988
ARPC5L	-0.21047606060606	12.995311714876	-1.07460059801798	0.294181161788993	0.635575982974396	-5.76705446966584
GALNT1	-0.305670530303033	13.8166067768595	-1.07458233664723	0.294189161144695	0.635575982974396	-5.7670733334181
PLAA	0.152732954545458	13.5120863016529	1.07425793738878	0.294331289557692	0.635575982974396	-5.76740838558619
CAVIN2	-0.498853524750496	11.6514959105525	-1.07274036676815	0.294996833435993	0.636678234098187	-5.76897458585311
ATXN10	0.197208257575758	13.2187205165289	1.07237245623101	0.295158346054344	0.636692070705771	-5.7693539865962
ECH1	-0.165172272727272	14.733861428128	-1.07078943603433	0.295854013918822	0.637857524756703	-5.77098511323483
AKAP9	0.291703295465695	9.12482868457732	1.06994022564928	0.296227687870851	0.638327904834563	-5.77185923866305
RIPK1	-0.188782651515156	12.7068822520661	-1.06793254930284	0.297112458488525	0.639898553040606	-5.77392334126333
GPX1	0.312948333333336	15.1770729545455	1.06666087427359	0.297673854221108	0.640771458614393	-5.77522895527347
ACADM	0.203780530303032	12.9444388842975	1.06501214400038	0.29840283308482	0.641525009770802	-5.7769196062089
VPS36	-0.196787651515145	12.2917734007027	-1.06474838041138	0.298519573172362	0.641525009770802	-5.77718985813699
TGOLN2	0.237522658993001	9.89725825843908	1.06429587206108	0.298719926432849	0.641525009770802	-5.77765335759107
ANKH	0.459242840909091	10.1727570715867	1.06415924625786	0.298780437934035	0.641525009770802	-5.77779326712208
ALDH7A1	-0.135223021106352	14.8027633082933	-1.06378980677414	0.298944106310747	0.641525009770802	-5.77817150501075
MAPKAPK2	0.139242727272729	12.9776433471074	1.06375034114955	0.29896159407833	0.641525009770802	-5.77821190354979
GYS1	-0.475521818181818	13.4741952123621	-1.0625934559527	0.299474550383721	0.642027253181423	-5.77939553713466
TTC9C	0.160097272727274	12.9439126859504	1.06214526887238	0.299673442597424	0.642027253181423	-5.7798537754677
RPL27A	-0.305452878787882	14.8161781404959	-1.06172125250125	0.299861695260173	0.642027253181423	-5.78028714095788
SEL1L	-0.139767045454541	12.5971403240682	-1.06152324860523	0.299949632911827	0.642027253181423	-5.78048945732039
LUC7L3	0.662370530303031	12.2006573923901	1.06126175963168	0.300065793778385	0.642027253181423	-5.78075658943207
USP48	0.317474871819947	9.9650549782081	1.06050971222258	0.300400053429873	0.642027253181423	-5.78152453660524
APOB	0.395296060606068	13.3947993595041	1.06041113870697	0.300443885687451	0.642027253181423	-5.78162515785234
MRPS30	-0.177216410397403	13.1168698887861	-1.05993213104058	0.300656948830894	0.642027253181423	-5.78211399644208
LYRM7	-0.339457999296311	12.1565665949822	-1.05980267585039	0.300714549116996	0.642027253181423	-5.78224607439444
CHCHD3	-0.183129542201595	13.3909841643242	-1.05940862822407	0.300889926553414	0.642027253181423	-5.78264801607667
YTHDF3	0.258796121575376	12.554751338942	1.05934991934544	0.300916062148857	0.642027253181423	-5.78270788957142
MRPL32	-0.209235834633771	10.7224180983966	-1.05892696567189	0.301104397402675	0.642095351344406	-5.78313914518431
TAPBP	0.245168863636366	13.5519260950413	1.05856679367904	0.301264843032409	0.642103935954329	-5.78350626461004
MCU	-0.245931605126533	14.0669981856957	-1.05782649356122	0.30159481526536	0.642473646426726	-5.784260491534
GNPDA1	-0.272905606060606	14.0093431095041	-1.05584188060814	0.302480681100275	0.643954294585704	-5.78628009584689
ITCH	0.160964660013866	11.8379969935499	1.05556680045454	0.30260361370422	0.643954294585704	-5.78655975653245
ANXA5	-0.139974924242424	19.0230595661157	-1.05471199704928	0.302985849841171	0.644433633988604	-5.78742837493768
STK10	0.201744563468562	11.8541095818639	1.053846066476	0.303373411453606	0.644883779713599	-5.78830765400877
ANAPC4	0.350102075636681	10.0017465795004	1.05353731403157	0.303511683899311	0.644883779713599	-5.78862100858147
XRCC4	0.233416969440713	10.9180868396957	1.05307160185551	0.303720334270584	0.644993260310785	-5.78909350595086
HDHD5	-0.22098431818182	11.7033595836168	-1.05151612137393	0.304417965716782	0.646140511513646	-5.79067028446023
RPE	0.194719375925381	12.9892573917813	1.05050852379023	0.304870478891399	0.646766571498291	-5.79169055709757
CFAP20	0.19286975762755	11.7083568712697	1.04979547606343	0.305190997671628	0.647112110248984	-5.79241204175967
CCT4	0.133976742424249	16.121393553719	1.04862841685774	0.305716112678845	0.647597254812733	-5.79359195667243
DNAJA2	0.155821060606062	12.6004587396694	1.04858576061536	0.305735317862869	0.647597254812733	-5.7936350603726
PRDX5	0.15831416666666	16.8834708264463	1.04665851092059	0.30660391882632	0.64817159390294	-5.79558087657136
EIF2S1	0.132288863636363	15.2263155165289	1.04652932729604	0.306662203639605	0.64817159390294	-5.79571118922365
HDAC6	-0.225926028223359	10.5759680002582	-1.04644444113875	0.306700506681521	0.64817159390294	-5.79579680936045
NCBP1	-0.259328863636366	13.4472065145619	-1.04540028102744	0.307171938555703	0.64817159390294	-5.79684948528282
NAP1L4	0.211726969696969	14.2204596694215	1.045201207735	0.307261877125924	0.64817159390294	-5.79705007450926
CCDC9	0.347128693131094	10.1754538576969	1.04505552696705	0.307327705501216	0.64817159390294	-5.7971968427834
TRAPPC5	-0.197003939393941	12.6437370041322	-1.04479810435688	0.307444050766426	0.64817159390294	-5.797456141913
MPDZ	-0.23771616097023	10.5354177872772	-1.04478760477686	0.307448796840358	0.64817159390294	-5.7974667168075
RAB3GAP1	-0.182430530303037	13.6244369008264	-1.04455744308655	0.307552848734548	0.64817159390294	-5.79769850537206
SERPINB8	-0.248288257575757	13.7216578072396	-1.04419966086324	0.307714645017868	0.64817159390294	-5.79805872502408
ATOX1	-0.193263106060606	15.4247560950413	-1.04409391259135	0.307762478033238	0.64817159390294	-5.79816517238991
RPL36AL	-0.294459987763208	14.7783536536875	-1.04373880699001	0.307923141108849	0.64817159390294	-5.79852255435856
SEPTIN11	0.130493712121208	16.4429901033058	1.04343831245312	0.308059142437183	0.64817159390294	-5.798824889456
EIF3K	-0.165952045454549	13.5421041115702	-1.04188162399355	0.308764366874585	0.649322605543122	-5.80038985445685
NFKB1	-0.160721466097927	12.0769169660627	-1.04115185932298	0.309095363789478	0.649635466599293	-5.80112277268027
ECI2	0.174672878787883	13.4494642768595	1.04085595577627	0.309229647194889	0.649635466599293	-5.80141982275881
NDUFS4	-0.362224020470434	11.0105548636472	-1.03812694706769	0.310470036407593	0.651859930623914	-5.8041558093953
FTSJ1	0.346966012457615	10.6182545561651	1.0378280678838	0.310606096053685	0.651859930623914	-5.80445505843988
THOC3	-0.311983556747109	11.3715201716385	-1.0367422321303	0.311100758312437	0.652564441937942	-5.80554158243985
ELAVL1	0.394128333333335	13.5269595661157	1.03538110092024	0.311721618327295	0.653532810640217	-5.80690212404735
HNRNPA0	0.377519318181816	14.2604789876033	1.03482669525027	0.311974752490203	0.653729637045576	-5.80745582634808
PPP1R12A	0.266221590909089	14.0584126859504	1.03384560493403	0.312423060026393	0.653965296587457	-5.80843501469332
UBXN1	0.20010772727273	13.4911238842975	1.03379573924539	0.312445858179845	0.653965296587457	-5.80848476127747
CD276	0.193930909090916	13.6353944421488	1.03353487312082	0.312565142973104	0.653965296587457	-5.80874496894563
CNTNAP1	0.430119015151517	11.8195163475397	1.03114365576723	0.313660056033026	0.655590960938627	-5.81112738221204
PLP2	0.198938484848487	16.0376761363636	1.03060815374862	0.313905626125129	0.655590960938627	-5.81166022822206
HMGCL	-0.172583333333336	13.7251785743802	-1.03042938898876	0.313987634026984	0.655590960938627	-5.81183805056306
SEPTIN2	0.109773030303035	16.5648338016529	1.03000656217501	0.314181664773031	0.655590960938627	-5.81225853718245
CTNNA1	0.150406590909087	14.8135982644628	1.02994735621685	0.314208840488301	0.655590960938627	-5.81231740298891
DDRGK1	0.18110671610731	12.7967795887859	1.02974797742024	0.314300368118689	0.655590960938627	-5.81251561378399
ACTL6A	0.254244015151519	13.7007810123967	1.02838682219403	0.31492572632451	0.656465645186111	-5.81386786690825
LAP3	-0.150469090909095	16.3281299586777	-1.0278963175921	0.315151293979607	0.656465645186111	-5.81435476660378
GEMIN2	0.996458495349934	12.4470091913508	1.02766209344574	0.315259046336567	0.656465645186111	-5.81458719514281
DIP2C	0.235535853657414	9.79742525086822	1.02744404743741	0.315359379368334	0.656465645186111	-5.81480352645569
PCMT1	-0.134534545454542	15.5259136570248	-1.02687795146049	0.315619970946696	0.656527040352274	-5.81536497661849
LYPLA1	-0.173765454545464	14.419534731405	-1.02628598803797	0.315892631805308	0.656527040352274	-5.81595178217089
BCKDHB	0.177417237382953	11.8248138919643	1.02607587612034	0.315989449995572	0.656527040352274	-5.81615998964796
WDR81	-0.23786999763662	10.120588824223	-1.02599091160352	0.316028607000267	0.656527040352274	-5.81624417308659
PPIP5K2	-0.159630833333336	11.930923285124	-1.0255521249837	0.316230881743882	0.656614956782314	-5.81667882542211
PDE6D	0.219539848484846	12.5380953099174	1.02480302336221	0.31657641746268	0.657000097919263	-5.81742047967435
HGH1	0.201033612492477	12.0189665637376	1.02417273208668	0.316867355032593	0.657011485323825	-5.81804412436192
ZPR1	0.185061210338443	11.3762447266149	1.02403170125835	0.31693247943651	0.657011485323825	-5.81818362038112
PREPL	0.229316969696967	12.6218436157025	1.02354333609621	0.317158066416962	0.657011485323825	-5.81866653624472
PI4KA	-0.245949241079334	10.5048581601999	-1.02327199024823	0.317283455881642	0.657011485323825	-5.8189347641225
RCN3	0.256653939393946	16.3023688223141	1.02305844048457	0.31738216209431	0.657011485323825	-5.81914581471067
MYL6	0.197531969696961	17.7067776239669	1.02210812064988	0.317821676569606	0.657589708829755	-5.82008452872836
CLINT1	-0.157429026738285	12.409760657997	-1.02025887572152	0.318678157822788	0.658932542125715	-5.82190892258274
PAFAH1B2	-0.129238901515158	17.2692987293388	-1.02001393340721	0.31879172439992	0.658932542125715	-5.82215034854691
SLC30A7	0.330002927598276	12.6145629451082	1.01946521095626	0.319046240301496	0.659006716428491	-5.82269100281821
PPP2R2A	0.168592048707504	13.8855904089987	1.01924443205198	0.319148685081569	0.659006716428491	-5.8229084610404
CDKN2B	-0.521235980032252	11.7133612092308	-1.0184837435905	0.319501832408345	0.659235019979622	-5.82365738097577
WASHC2A	0.330021089829456	8.92291873832051	1.01831450947617	0.319580435994993	0.659235019979622	-5.82382392791079
F8A1	0.260484882696428	10.3611494112017	1.01660587100533	0.320374799113884	0.660084870572739	-5.82550402913078
EML4	0.21278149714562	12.4839213272247	1.01648058455975	0.320433100297789	0.660084870572739	-5.82562712232313
MTOR	-0.150372770327408	11.4047103765038	-1.01629282498683	0.320520486803004	0.660084870572739	-5.82581156921557
SGTA	0.129105151515153	14.035777892562	1.01604549699829	0.320635622879913	0.660084870572739	-5.82605448634863
EWSR1	-0.239813939393935	14.3085013016529	-1.01556966886485	0.320857211573779	0.660209951634266	-5.82652167761366
LANCL1	-0.166324848484855	14.0524157644628	-1.01432649026673	0.321436652968578	0.661045510314551	-5.82774135343139
MAP3K7	-0.188185567957394	10.2554126612123	-1.01400770478612	0.321585355444131	0.661045510314551	-5.82805389365404
CYP2U1	-0.478227755465095	10.3943278013771	-1.01339718242148	0.321870277194435	0.661294244006379	-5.82865220639532
[truncated: 2,107 more rows]

## Sheet: DIA VIC
List 2. DIA VIC. DEPs from the DIA dataset. Comparison of differentiated VIC with control VIC.
	logFC	AveExpr	t	P.Value	adj.P.Val	B
CARMIL1	-1.58152507518343	12.1147879475874	-7.65708887185723	1.19991544539242e-07	0.000492565290333587	7.63842659392465
ANKRD17	1.95265595402547	10.0659900708963	7.0529492490651	4.43453514920956e-07	0.000910188339375262	6.44675619840684
SEMA3C	1.62712527272727	11.6426447727273	6.75029740632603	8.69156949783149e-07	0.00118929642628661	5.82862136388655
DIAPH2	-1.35643763636364	12.9220463016529	-6.50084655273718	1.52688405160539e-06	0.00126025721830087	5.30889697256739
IGF2R	1.55194190909091	13.1730349832163	6.44196744813829	1.74605748770521e-06	0.00126025721830087	5.1849107236538
P4HTM	1.57944146039111	9.40509685101377	6.41853081299593	1.842032474983e-06	0.00126025721830087	5.13542144529705
GHDC	-1.00960974852445	11.792415283669	-6.2217880397822	2.89412611789462e-06	0.00169719824485106	4.71695635972408
ITSN1	-1.07949390909091	11.7030993405224	-6.00817738922479	4.75114103807712e-06	0.00235901845380445	4.25670535151627
PRDX6	-0.837183727272727	17.2803217355372	-5.97182270222863	5.17202584268941e-06	0.00235901845380445	4.177786024969
TCF25	1.27726045454546	11.3801698764284	5.85492386371377	6.80173461060315e-06	0.00254187666180506	3.92290396950105
YIPF4	1.08340872727273	12.857973685911	5.8543218160335	6.81136255294901e-06	0.00254187666180506	3.92158695786482
RIN1	1.26638734028408	11.206292615525	5.79735859750066	7.78812990203728e-06	0.00266418943732192	3.79678058143941
NCKIPSD	-1.13127463636364	11.6771387381524	-5.6949191971377	9.91889094865504e-06	0.00313208056494069	3.57137962624186
ERMP1	-1.45270495194871	10.8032649985649	-5.53613538508929	1.44596404659951e-05	0.00394187102236722	3.2196870541542
SEPTIN7	-0.733881999999998	15.9797720867769	-5.49377204180913	1.59958229747303e-05	0.00394187102236722	3.12540432275079
DPYD	-1.34861985242081	11.821020412448	-5.48786620649008	1.62227780028756e-05	0.00394187102236722	3.11224593027655
CYP1B1	1.74050911621124	13.673632836329	5.48524804029675	1.63244354154063e-05	0.00394187102236722	3.10641144594908
SORBS3	-0.841303363636362	13.1768290702479	-5.44602353841761	1.79272921561497e-05	0.00408841857227747	3.01891919894507
ITGB5	-1.28576554545455	16.7438944008264	-5.41900114235067	1.91237013863123e-05	0.00413172601004274	2.95855632052248
RPL14	1.80722909090909	15.5218252479339	5.37446129282913	2.12753976122689e-05	0.00421061814009475	2.85890985986698
NDRG3	0.809788818181818	14.4514015669106	5.36929652615666	2.15403120443337e-05	0.00421061814009475	2.84734292415314
EXOG	-0.967808454545454	12.1585959090909	-5.3463889227783	2.27562521367636e-05	0.00424610977370067	2.79600961398006
SEPTIN11	-0.728159272727273	16.4429901033058	-5.31511853889493	2.45293722173989e-05	0.00425724684069219	2.72585898528486
CAPRIN1	1.19166718181818	15.1491077066116	5.29021997935199	2.60409660182967e-05	0.00425724684069219	2.66994013007413
VPS25	-0.886038727272725	13.4050705371901	-5.26966590123128	2.73597716560853e-05	0.00425724684069219	2.62373750747609
IRAK4	-1.02448332639451	11.8913169092905	-5.26534580358252	2.76454619794882e-05	0.00425724684069219	2.6140219079887
NAP1L1	0.93869790909091	16.053050661157	5.24597506088806	2.89641042565152e-05	0.00425724684069219	2.57043889210126
C4A	1.69423190909091	15.222648822314	5.23659476224876	2.96253898183557e-05	0.00425724684069219	2.54932239447169
BCKDHB	-0.988391560216673	11.8248138919643	-5.21821621526782	3.09657221698638e-05	0.00425724684069219	2.50792821805391
SSB	-1.10398727272727	15.6560285123967	-5.21625084191244	3.11126443899551e-05	0.00425724684069219	2.50349993968701
OGDH	-0.743606572912224	15.1096212127679	-5.0807035566192	4.31528670030585e-05	0.00562655394426511	2.19736079734089
TRIM16	0.989309126921494	11.3098501562199	5.07166897287164	4.4106129751223e-05	0.00562655394426511	2.17690716344685
HS1BP3	-0.873372636363639	13.2627782024793	-5.0612518687354	4.52317369453711e-05	0.00562655394426511	2.15331649149761
PCCA	-0.965455258316581	12.4928979578206	-5.03359935930127	4.83626591607119e-05	0.00583907987808007	2.09065810981439
ALCAM	-1.03327354545454	16.131171714876	-5.01107821016704	5.10738860509599e-05	0.00599023720683401	2.03958906157009
SLC44A1	-1.41008481818182	15.5487301239669	-4.95469724940022	5.85547362122921e-05	0.00667686644865164	1.91159707016775
RPL15	1.11257166382132	16.0038156135943	4.90764694471156	6.56390729568412e-05	0.00690083810454704	1.8046404773823
SCLY	-1.07497089652473	11.2396522188113	-4.90685285829458	6.57657871698032e-05	0.00690083810454704	1.80283424754805
CHST14	1.70104254136269	11.9457345099729	4.89711936486847	6.73391902356622e-05	0.00690083810454704	1.78069160883206
RNF126	1.33658385873242	11.8726241716464	4.88763878159712	6.89082278330773e-05	0.00690083810454704	1.75911935134833
RPS23	1.95856690909091	13.7058332644628	4.87048757490156	7.18410965213685e-05	0.00690083810454704	1.72008107041072
DHTKD1	-1.46576529732236	10.953599427078	-4.86898536770849	7.21038974582785e-05	0.00690083810454704	1.71666112573266
AXL	1.58849501617287	11.4026150169855	4.86794489519149	7.22864892802735e-05	0.00690083810454704	1.71429230383111
NNMT	-1.14827545454545	17.378296642562	-4.84454572956825	7.65182725713114e-05	0.00713880702057349	1.66100535841095
STON1	-1.47405764759644	11.5437660302226	-4.80486500570286	8.42737057597305e-05	0.00757233657774683	1.57057934258099
ATP13A3	1.29960956413425	11.4572055268176	4.78410591145983	8.86418933667643e-05	0.00757233657774683	1.52324384978586
ARMC8	-0.985439177131514	11.5312159611295	-4.78011400680915	8.9507681934553e-05	0.00757233657774683	1.51413922950541
GSTK1	-0.829451090909089	15.0188984917355	-4.77630188313143	9.03424303644965e-05	0.00757233657774683	1.50544401188475
FDFT1	1.44766949411546	11.7574133556924	4.77609285931301	9.03884268720084e-05	0.00757233657774683	1.50496722365376
SCRN1	-0.73884527272727	14.4685430991736	-4.74331097809418	9.79021407883685e-05	0.00775286170574128	1.43016868642852
ALAD	-0.888493715473725	14.3904335716986	-4.7357805471096	9.97151727636028e-05	0.00775286170574128	1.41298043198488
GJA1	1.53455909090909	14.3562128719008	4.73554241796291	9.97730530564283e-05	0.00775286170574128	1.41243686526356
PELO	1.85068250391277	12.3171828471972	4.73420872783229	0.000100097849063164	0.00775286170574128	1.4093924707413
ZRANB2	1.76087654890975	11.9297313472257	4.71687201421524	0.00010441802953701	0.00781238590984687	1.36981216440573
IRAG1	-1.65192387959887	9.95124516098471	-4.71587288695186	0.000104672649218411	0.00781238590984687	1.36753078699094
DNAJA1	0.729825272727272	13.9501350206612	4.69666221183901	0.000109691693958115	0.00804079292317967	1.32365884807795
RPL28	1.12484281818182	17.0072771487603	4.66751675923345	0.000117772680677128	0.00834905594086835	1.25707497019688
FOXO1	-2.22819533819559	8.4556047939735	-4.66094679533464	0.000119675496720547	0.00834905594086835	1.2420619465879
CANT1	1.42846082754137	9.95010302523122	4.65984160103064	0.000119998611573991	0.00834905594086835	1.23953633946107
RNASEH2A	1.18823937226478	10.6037769562943	4.64115070357806	0.000125597899571287	0.00839075925924281	1.19681822076984
RPL24	1.35910363636364	15.1373267561983	4.63511342492016	0.000127462061329343	0.00839075925924281	1.18301789463064
RPS9	0.97136981818182	17.16896	4.63227438826262	0.000128348276103948	0.00839075925924281	1.17652793498544
SLC4A7	1.31490449972089	11.377656147108	4.63091712153712	0.000128774137230767	0.00839075925924281	1.17342518449039
EFR3A	-0.899992265900305	10.7267141433081	-4.59929975848525	0.00013910657807009	0.00892238285902685	1.10113376993584
ARPC1B	-0.595698181818186	17.3060908057851	-4.57743841538903	0.000146734105143948	0.00926682310178317	1.05113538931615
RPL3	1.00786536363636	16.3623754132231	4.54289769583677	0.000159650917442674	0.00987808492624326	0.972119134032604
CCDC92	1.14602757443804	11.4332485757212	4.53360405743538	0.000163317250540506	0.00987808492624326	0.950855264942529
CPPED1	-1.19623	15.7889671280992	-4.5328157431993	0.000163632101092458	0.00987808492624326	0.949051538781787
CEP170	0.927931647299507	12.6684596620231	4.51109053530206	0.000172552965413949	0.0101501429368602	0.899339076723246
DDT	-1.07670363636364	16.7038055371901	-4.50983296496933	0.000173084045208335	0.0101501429368602	0.896461266052778
ACAD9	-0.747257374572234	13.1666215264402	-4.50323140141695	0.000175898942763611	0.0101699318316144	0.881354009003974
PIK3CA	-0.842909869940117	11.9691667242764	-4.4706490066774	0.000190479225281079	0.0107028278819583	0.80678475043286
TPM3	-0.77685345454546	19.7426584297521	-4.46677010020532	0.000192293833992382	0.0107028278819583	0.797906747503943
PDP1	-0.922418	13.635887892562	-4.46540258462276	0.000192937701160758	0.0107028278819583	0.794776766781021
SLC35B2	1.48064809090909	13.2862017104928	4.44765254736974	0.000201493672251087	0.0109203876528928	0.754149343346477
ITIH3	1.66166027272727	16.0263999586777	4.43634650927966	0.000207140679899021	0.0109203876528928	0.728270608445058
FAM20B	1.202528153946	11.2680137253429	4.43162212908891	0.000209547083918092	0.0109203876528928	0.717456712661857
GNAS	-0.629128000000001	14.5334873760331	-4.43072805541691	0.000210005630165811	0.0109203876528928	0.715410211856488
ACSS2	-0.892825818181818	13.4811875413223	-4.42602488191421	0.000212434365603392	0.0109203876528928	0.704644800086762
RPS6	1.12832754545454	16.197809214876	4.42379989406645	0.000213593142436999	0.0109203876528928	0.699551862622037
RPL4	1.017348	16.464574731405	4.42019987810502	0.000215481461603975	0.0109203876528928	0.691311510673336
JAGN1	-0.938149214145207	11.9477543728182	-4.39824877835093	0.000227362800920567	0.0112793684343762	0.641065976688114
RPL18A	1.19570872727273	15.3498954958678	4.39699605115388	0.000228060311827825	0.0112793684343762	0.63819853253982
ITGA11	1.02408909090909	14.8954577892562	4.3692629201911	0.000244062689762688	0.0116965215558534	0.574719868134498
CMC4	-1.45214878488557	9.58539186249795	-4.36623350582335	0.000245877417666642	0.0116965215558534	0.567786037503712
PPA2	-0.961864727272728	14.053166656092	-4.36174410370409	0.000248591592744447	0.0116965215558534	0.557510644824913
TTC27	1.19547226177954	10.1953839215156	4.35943847463988	0.000249997147299765	0.0116965215558534	0.552233550087476
PGM1	-0.973032363636364	16.2308559504132	-4.35822269320578	0.00025074150960173	0.0116965215558534	0.549450900474898
EOGT	-0.824456090909091	12.762046578473	-4.34947504732624	0.000256163036597282	0.0118151602835038	0.529429853058192
RPL9	1.023359	16.2256095867769	4.3127236473158	0.000280251470848983	0.0127825809759453	0.445323958193664
PYGB	-1.13595236363637	16.5504106198347	-4.30813188215296	0.000283416099131053	0.0127848690871755	0.434816828902311
AKAP2	-1.14378109090909	14.6626757438017	-4.29968087191841	0.000289334171744952	0.0129099649457938	0.415479566339102
HIBADH	-0.874121363636363	14.7112633264463	-4.29318084920085	0.000293969905013706	0.0129757683879706	0.400607227713455
SPTLC2	0.841606679696627	11.4930234865844	4.28050865219306	0.000303222035072198	0.0132417707869295	0.371614720918761
CARHSP1	-1.19043363636364	14.8454011653758	-4.26203258083792	0.000317235415771624	0.0137079092815002	0.329348968359718
BCAT2	-0.894065181818181	13.4964247520661	-4.25490152547443	0.000322815443462383	0.0137218709333107	0.313037868695979
SPATS2L	1.28671441759188	12.6286855188491	4.25309571966544	0.000324243966024639	0.0137218709333107	0.308907564149536
MYL6	0.898716999999998	17.7067776239669	4.24513766247982	0.00033061494356671	0.0138487177891974	0.290706481359794
GRHPR	-0.700318818181817	16.2991389669421	-4.21860904488496	0.000352769400554117	0.0146274584775217	0.23004327613754
DYNLT1	0.846458676914242	11.9066862097922	4.19910156183861	0.000370000059624778	0.0150186932232989	0.185447431069202
LGALS1	0.698358818181816	20.2287906198347	4.19812098408523	0.00037088801611208	0.0150186932232989	0.183206036256996
CRIM1	1.28307716727312	11.8694050780422	4.19559996000594	0.000373180684233005	0.0150186932232989	0.177443638574379
STAT5B	-0.673818055233838	11.1358011760323	-4.18281370829641	0.000385028214009274	0.0153450564903696	0.148220680184399
RPL13A	0.909619454545451	15.6007729752066	4.17645224158861	0.000391061628271044	0.0154356536928138	0.133683521059637
CYC1	-0.877520272727276	16.3071719008264	-4.17095508358576	0.000396351171261501	0.0154954434097949	0.121122562299928
LDHB	-0.523368545454542	18.4244061983471	-4.14504844783295	0.000422255452759111	0.0163524399393977	0.0619405124417653
NIT1	-0.552983363636367	13.5307266735537	-4.1271835644137	0.000441094797760364	0.0167170835450524	0.0211441421380094
A2M	2.02895163636363	17.6515551239669	4.11931789292958	0.000449652773508204	0.0167170835450524	0.00318614233492998
SLC1A5	1.04301027272727	13.4603799173554	4.11662635581939	0.000452619018710309	0.0167170835450524	-0.0029582700406845
CLPTM1	0.729848363636361	13.7428920867769	4.11327674298741	0.000456337732323825	0.0167170835450524	-0.0106045473335765
MAVS	-0.687850999999998	12.4957988306296	-4.11016645148588	0.000459817986238844	0.0167170835450524	-0.0177040835452695
GBE1	-0.849663090909091	16.1664438842975	-4.10924571442665	0.000460853303339272	0.0167170835450524	-0.0198056725840532
SEPTIN2	-0.479334181818185	16.5648338016529	-4.10574635052343	0.000464809357707411	0.0167170835450524	-0.027792656049753
APOB	1.67544754545455	13.3947993595041	4.10291015752814	0.000468040483633674	0.0167170835450524	-0.0342656130253651
UBAP2	0.992922356381721	9.91782137917804	4.1026633782361	0.00046832268153009	0.0167170835450524	-0.0348288128900593
FAHD2A	-0.687512272727274	12.9672259090909	-4.08005330313356	0.000494909520801033	0.0175138239904159	-0.0864176416703035
PAM	1.2492470484959	12.187773853997	4.07113224321534	0.000505808174059897	0.0177465175599648	-0.106765882369378
BTF3L4	1.02548190909091	12.6076990082645	4.06738129087788	0.000510461621379817	0.0177580080996962	-0.115320332736412
BRCC3	-0.501335181818179	12.6097736157025	-4.05796681671465	0.00052232967832338	0.0180181792396426	-0.136787906826656
CHKB	-0.999999732619306	10.9761740384043	-4.05006506513859	0.000532502302152885	0.0182160162528133	-0.154802508437879
ZC3H7B	0.680952970159341	11.2590584222944	4.03974056837514	0.000546091337763919	0.0185264871200073	-0.178335517831639
AHCYL1	1.39189228600603	12.968803798635	4.03506775084182	0.00055235446279342	0.0185853694243196	-0.188984530002845
RPS17	0.829952181818182	17.106465268595	4.02377300239919	0.00056778958526061	0.0186212366147901	-0.214719386243241
UGP2	-0.583946818181817	15.3835723553719	-4.02312966397086	0.000568681546286573	0.0186212366147901	-0.216185001065124
CAPZA2	-0.65315309090909	16.6516805165289	-4.02154766539627	0.000570880845510083	0.0186212366147901	-0.219788913248469
HDAC6	-0.95100082181321	10.5759680002582	-4.02105651461556	0.000571565362597697	0.0186212366147901	-0.220907762345777
PDSS2	-1.20814616644267	9.98073709946784	-4.01675048258203	0.000577601707586297	0.0186697244853681	-0.230716368847792
WNT5A	-1.64913733031469	11.0623202222494	-4.00559401610695	0.000593537476327301	0.0190349323462779	-0.256124317818433
GLIPR1	1.06863036363636	12.5635934947506	4.00104997758289	0.000600152611926533	0.0190451058160981	-0.266470850302541
CYB5A	-1.05745063636364	14.5605632644628	-3.99897929639565	0.000603191313335648	0.0190451058160981	-0.271185261544211
PIK3C2A	-1.0599042850346	10.4431829118784	-3.99562741177317	0.00060814258597743	0.0190451058160981	-0.278816084177481
RACK1	0.891638999999998	16.7384550413223	3.99275837524295	0.000612412659616309	0.0190451058160981	-0.285347111058638
RPS8	1.05951218181818	17.3377889669421	3.96229133798251	0.000659635387658736	0.0203432987890762	-0.354669142423645
NIT2	-0.551459636363633	13.8998614256198	-3.95954310364887	0.000664068705904069	0.0203432987890762	-0.360919209781148
RWDD1	-0.754830330966175	12.6772158751936	-3.94505429523404	0.00068793471450558	0.0207844566564785	-0.393861218918364
TPM4	-0.846627999999999	18.8541475413223	-3.94466004178206	0.000688595884355925	0.0207844566564785	-0.394757395203344
RAP1A	-0.726807454545447	17.2102670454545	-3.93117083887196	0.000711601184275133	0.0213220646821125	-0.425412956198215
HSD17B4	-0.600889454545458	16.2427809090909	-3.92584268159415	0.000720896697941764	0.0214440648192097	-0.437518081505027
DBI	-0.612756818181815	15.7430247107438	-3.91389760112786	0.00074217584918759	0.0218839094634363	-0.46464861720936
GNPAT	-0.875707389258578	11.1993563647057	-3.91094406978831	0.000747532607057089	0.0218839094634363	-0.47135522819774
DTD1	0.620237170036081	13.1968725179834	3.90798002196178	0.000752946960349179	0.0218839094634363	-0.478085046592823
SIGMAR1	-0.929584909090909	13.1183397107438	-3.90423822624779	0.000759837535837966	0.0218839094634363	-0.486579758793314
LPP	-0.770432727272729	14.4921627272727	-3.90288850124502	0.000762338380821288	0.0218839094634363	-0.48964366905707
LUC7L	1.83317499461164	13.6430139475056	3.89005128533431	0.000786535275512869	0.0224217174026412	-0.51877730531618
RPL30	1.17306790909091	16.1661029338843	3.88429482304691	0.00079763125485072	0.0225812158700842	-0.531837128058032
PTPRM	-0.915928636363635	11.7280273966942	-3.88136985059198	0.000803328605260068	0.0225867392095382	-0.538472051606389
NMRAL1	-1.27470620006159	9.9026556070301	-3.87407491910355	0.000817714095263362	0.0226152759757277	-0.555016602728095
CYB5R3	-0.656002999999995	16.5464993181818	-3.87282534552186	0.000820203697475922	0.0226152759757277	-0.557850132909556
RBM26	1.08399544989264	10.3964032776664	3.87249097210671	0.00082087116209097	0.0226152759757277	-0.558608335224828
JAK1	1.07769354545455	12.6977932909877	3.86605829208028	0.000833817055767003	0.022818793426157	-0.573192816542681
LIMS2	-0.933177454545454	15.6574655578512	-3.85499012463677	0.000856566708224967	0.0229459870197952	-0.598278876071039
ARPC2	-0.653292454545454	16.8845906198347	-3.85021480176329	0.000866570672887002	0.0229459870197952	-0.60909890874433
GALNT2	0.950545000000004	13.893591053719	3.84715713068211	0.000873036907906083	0.0229459870197952	-0.616026001715658
PPFIBP2	-0.976149613498974	9.75869653957264	-3.84663580763517	0.000874144134338663	0.0229459870197952	-0.61720696673908
SERPINB6	-0.570558454545449	16.6562104752066	-3.84494508088068	0.000877744600552466	0.0229459870197952	-0.621036843846216
SDHB	-0.622680454545451	15.2820955991736	-3.84420555311386	0.000879324061901341	0.0229459870197952	-0.622711961496774
CTSB	-0.719343636363636	17.793105785124	-3.84232492919474	0.000883353322188194	0.0229459870197952	-0.626971578253864
ECE1	0.875902727272731	12.8278879752066	3.83910912496182	0.000890285590168287	0.0229459870197952	-0.63425465193959
PLCD1	-0.589328909090909	14.0919062809917	-3.83743811454878	0.000893908987809566	0.0229459870197952	-0.638038749980352
FLAD1	-0.88328257268935	11.1591461821517	-3.83722945491983	0.000894362466057793	0.0229459870197952	-0.638511253980846
KPNA1	0.583259454545455	13.599151446281	3.8271652510725	0.0009165072242267	0.0233680879220534	-0.66129669385067
BTF3	1.74194985552308	12.9548349915133	3.81823942700314	0.000936600368559657	0.0235996477025387	-0.681497071841912
SNX27	-0.744955454545455	11.8260916697388	-3.81524299170106	0.000943442896294194	0.0235996477025387	-0.688276760986231
FAM3C	0.836620636363639	14.5542213429752	3.81364146989716	0.000947120304830925	0.0235996477025387	-0.691899994842331
PTGR2	-0.77307296005495	10.7639555874391	-3.80963482555377	0.000956382537249295	0.0235996477025387	-0.700963445178296
GNG12	-0.505227909090907	16.0117561363636	-3.80923757219112	0.00095730573986472	0.0235996477025387	-0.701861991231294
MRPS5	0.696433045454546	12.4991788739669	3.80804475144217	0.000960083109944934	0.0235996477025387	-0.704559938426471
ERO1A	-0.684467727272729	14.9246107438017	-3.80011935345104	0.000978739991355923	0.0238338082566419	-0.722482318314731
PDXDC1	0.841795909090907	13.4683114876033	3.79907655089878	0.000981221338702188	0.0238338082566419	-0.724840047085374
RPL21	1.13383436363636	17.3211030371901	3.79561343842353	0.000989506500943215	0.0238936716845406	-0.732669229194137
TANGO2	-0.776087636363636	12.5532101618001	-3.78954221787982	0.00100419846706669	0.0241066357152559	-0.746391829393169
RPLP0	1.15551909090909	15.8907558884298	3.77986573919582	0.00102806162889474	0.0245360057361216	-0.768255760363698
PRCP	-0.839606	14.0096504752066	-3.77573927202914	0.00103840748592962	0.0246396689580409	-0.77757663312526
NACA	1.73619309090909	15.5096923347107	3.77252726917164	0.00104653171709691	0.0246897281533496	-0.784830720508954
HSPH1	0.591182545454542	15.0440273733515	3.76883182894776	0.00105595640084176	0.0247697201454596	-0.793175318831538
PDCD11	1.25542155450395	10.8520162686766	3.76229088106487	0.00107284403807931	0.0248186579870013	-0.807941864316773
EIF3D	0.989661636363634	14.0224494008264	3.76109481997268	0.00107596078030546	0.0248186579870013	-0.810641559089656
RPS11	0.779803000000001	16.4216554545455	3.76101061507156	0.00107618054121467	0.0248186579870013	-0.810831616970875
TIMM10B	-1.30211881628838	10.1043274059762	-3.74989652684943	0.00110557876471175	0.0248982725795699	-0.835910583059858
SWAP70	-0.621669363636364	14.1037348347107	-3.74962434617255	0.00110630857419268	0.0248982725795699	-0.836524596160725
PRXL2B	-1.1928515362051	11.216041981008	-3.7489702227202	0.00110806444792111	0.0248982725795699	-0.838000202822961
RPL23	0.803946000000003	16.2292499586777	3.7453822862519	0.00111774463157289	0.0248982725795699	-0.8460932521358
C1GALT1	0.735812087423838	11.0487028663332	3.74492135193735	0.00111899425746734	0.0248982725795699	-0.847132848845643
CZIB	-0.659176545454548	14.4145450206612	-3.74483905918478	0.00111921750400529	0.0248982725795699	-0.847318450503509
HECW2	1.30886223162004	9.38648120547658	3.74297435110479	0.00112428794477686	0.0248982725795699	-0.851523886593741
ABHD14B	-0.669314625327624	15.3344265727561	-3.7415575543506	0.00112815559069427	0.0248982725795699	-0.85471890842239
RPL18	1.10974163636364	16.6351787809917	3.73792118616217	0.00113814253129846	0.0249843587752951	-0.86291830121659
WDR24	-1.0860628123211	10.090588034502	-3.73245113904904	0.0011533300116228	0.0250770458664433	-0.875249628158794
RPL27A	1.17615981818182	14.8161781404959	3.73200316520659	0.00115458262332711	0.0250770458664433	-0.876259367418265
DNAJB4	-1.16073390909091	14.8947812809917	-3.71595767426064	0.00120034429144496	0.025933754296745	-0.912411513204399
ANPEP	-1.10611818181818	17.591886177686	-3.71302264027402	0.00120890641238985	0.0259560374894244	-0.919021336554191
EIF3C	1.55739463636363	15.0393090082645	3.71127891097963	0.00121402172910341	0.0259560374894244	-0.922947829237671
TMTC3	-0.697247636363638	12.455194607438	-3.70760543554701	0.00122486798570748	0.0260522439447109	-0.931218553506222
INTS13	-1.02555742096526	9.83314015918781	-3.70183024969962	0.00124211316211157	0.0262828584044741	-0.944218100316128
AASS	-0.905562881913838	11.3995869972728	-3.69830739861475	0.00125274997034378	0.0263719929654422	-0.952145910814695
PPP1CB	-0.571542727272728	16.8518059504132	-3.69250826945377	0.00127045556049976	0.026465597430178	-0.965193110583765
PTPN1	-0.564618691082311	12.6649007220507	-3.69081946292072	0.00127565793836652	0.026465597430178	-0.968991941808581
FAM120A	1.101129	13.247221446281	3.69053446247777	0.00127653795156522	0.026465597430178	-0.969632993836652
SCO1	-0.983008	13.2935204545455	-3.68625436322181	0.00128982604405251	0.0266067131197766	-0.979259078913056
CSNK2B	1.16635390909091	12.798736177686	3.67240703158764	0.00133375726398193	0.0273737518893242	-1.01038725952387
NUDT18	-1.58858044209997	10.0382774879577	-3.66936060269791	0.00134361818834702	0.0273737518893242	-1.01723239885006
DBT	-0.785632545454547	12.6261204752066	-3.66539718390189	0.00135655482383958	0.0273737518893242	-1.02613626789054
POGLUT3	-0.740091999999999	14.0821249380165	-3.66436887730361	0.00135993121531066	0.0273737518893242	-1.02844605761489
TIMM29	-0.987417033124167	11.8435685668519	-3.65890093096117	0.00137802438295355	0.0273737518893242	-1.04072601524026
ATG5	-0.723892564740927	13.0813262729969	-3.65840157947384	0.00137968847394034	0.0273737518893242	-1.04184727898609
MAP4K4	1.02207806251308	12.2605675271148	3.65747003390261	0.00138279814278765	0.0273737518893242	-1.0439389260338
NCSTN	0.827704727272726	15.4318859504132	3.65543110708055	0.00138962854925999	0.0273737518893242	-1.04851665729864
CNOT2	0.807186716813117	10.9022878853021	3.65507863373666	0.00139081269749771	0.0273737518893242	-1.04930796644737
YIPF3	1.2373452881297	10.5197361944539	3.65422219822696	0.0013936940669595	0.0273737518893242	-1.05123061548972
SLC12A9	-0.831645253659824	11.712719484279	-3.6415736859643	0.00143693882130408	0.028088732673587	-1.07961509461959
RPS3	0.620760818181818	16.9646566322314	3.63657998413048	0.00145437328960724	0.0282947978854867	-1.09081586320143
RPS14	0.873031454545458	16.3437506404959	3.63227986346719	0.00146955290052612	0.0284097572813917	-1.10045838364695
CLIC1	0.576308818181815	17.2282464669421	3.63099355689802	0.00147412382483226	0.0284097572813917	-1.10334231365151
PNKP	0.585102508252252	10.8975610842813	3.62682803244379	0.00148902230761991	0.0285627877232698	-1.11268004856856
MYCBP2	0.926797913484558	10.0473407293719	3.61473270868346	0.00153312696060675	0.029213294825714	-1.13978093437387
BDH2	-0.78154681818182	14.1546132231405	-3.61280321689341	0.0015402805026434	0.029213294825714	-1.14410238565288
SMURF2	1.51770441522372	9.77228828104781	3.61100725095999	0.00154696848233797	0.029213294825714	-1.14812433644732
SPAG7	1.13085537005888	10.5805877512561	3.60982134398273	0.00155140030986739	0.029213294825714	-1.15077986356808
MINPP1	0.738995000000001	13.8499640082645	3.60332905715465	0.00157588458111503	0.0292421511529049	-1.16531429603785
HSPG2	0.871390795190598	12.0483894060517	3.59990443979246	0.00158895239090298	0.0292421511529049	-1.17297877888839
ALDH7A1	-0.500902909090909	14.8027633082933	-3.59722929006811	0.00159923437822157	0.0292421511529049	-1.17896480585148
PRKAB1	-1.12479848995452	11.5434158665267	-3.59575414225575	0.00160493207304437	0.0292421511529049	-1.18226524181385
NCL	2.05681627272727	16.0881276859504	3.59554691688546	0.00160573406826935	0.0292421511529049	-1.18272885569372
CRAT	-0.52655809090909	14.1553011157025	-3.58944417394039	0.00162953001641106	0.0292421511529049	-1.19637954981653
HYI	1.3922276087418	9.38838156533695	3.58801914203618	0.0016351362328554	0.0292421511529049	-1.19956634247655
B3GLCT	-0.875721636363634	12.1825287868555	-3.58785960832746	0.00163576503235864	0.0292421511529049	-1.19992308958068
YARS2	-0.73349741743244	11.9255491559279	-3.58706119628431	0.0016389155313231	0.0292421511529049	-1.20170843488879
ROCK1	-0.592175454545455	13.5552671487603	-3.58676613457282	0.00164008133975325	0.0292421511529049	-1.20236820605192
LACTB2	-0.623351454545451	13.0224070944297	-3.58629450387979	0.00164194647586732	0.0292421511529049	-1.2034227683375
GPAA1	0.628951999999998	12.7206688842975	3.58520817055059	0.0016462504783796	0.0292421511529049	-1.20585168343181
SDHA	-0.520559090909092	14.9124463429752	-3.5851374953383	0.00164653087393869	0.0292421511529049	-1.20600969932971
SLC1A4	0.825035727272731	12.302765	3.58359496498879	0.001652662379409	0.0292421511529049	-1.20945832171493
TNFAIP8L3	-1.11540209003221	11.4807178526816	-3.57608141650704	0.00168285060297539	0.0296485052584292	-1.22625155900864
MMAA	-0.705063818181815	12.2743095429691	-3.57333134226935	0.00169403479180276	0.0297180035057707	-1.23239616382211
CSNK1A1	0.704584754517946	12.5482270392624	3.56809529435711	0.00171553123945448	0.0299670456934496	-1.24409232966083
MPC1	-0.940316047496607	10.7243995971406	-3.56512501221195	0.00172784446523292	0.0300542437702591	-1.25072554842655
LUC7L2	1.82219461328723	12.7631979184678	3.56243762877054	0.00173905967322088	0.0301216875889102	-1.2567259140739
DNAJA2	0.579005727272726	12.6004587396694	3.55688673971273	0.00176245179483126	0.0302819915765173	-1.2691166076949
NADK2	-0.757407727272728	14.3955984917355	-3.55674138930076	0.00176306844988737	0.0302819915765173	-1.2694409992031
RHOB	-1.10726501928638	12.9264154914845	-3.5548858969948	0.00177095908089828	0.030290779279531	-1.27358179877896
PC	-0.891457090909089	13.3502284090909	-3.54863419147952	0.00179780089547237	0.0304960172715798	-1.28752970444653
MXRA8	1.05918227272727	13.8786115702479	3.54863061488021	0.00179781636534039	0.0304960172715798	-1.28753768240955
TBCEL	-0.780180409090908	12.1490581714876	-3.54571044901479	0.00181049064444159	0.0305229186130754	-1.29405077984987
C1orf122	1.24779355093911	9.79350199216096	3.54362560489743	0.00181959300230561	0.0305229186130754	-1.29870002153753
STX8	0.892683859285944	10.901520704113	3.54314243467127	0.00182170890626151	0.0305229186130754	-1.29977740896201
PPIL4	0.546093977008779	11.66506562506	3.5394103086305	0.00183813419785141	0.030672930415366	-1.30809825432561
RPL22	1.03054472727273	16.3670543491736	3.53724150131486	0.00184774588328264	0.0307084892747985	-1.31293270384203
PDAP1	1.09815732704803	13.6329277149271	3.53342297532105	0.00186478870622225	0.0308667646735578	-1.32144281164731
MINK1	1.45152329393744	9.80243689582228	3.53084053661029	0.0018764019170641	0.0309342565042094	-1.32719689562817
RAB35	-0.562958727272727	13.3564992561983	-3.518340858824	0.00193362277599622	0.0316260212316205	-1.35503396432579
FGGY	-0.920761271328166	11.1126300510895	-3.51772773246108	0.00193647312186621	0.0316260212316205	-1.35639880072027
MLYCD	-1.05579295779848	10.2102987539899	-3.51665380451035	0.001941475603013	0.0316260212316205	-1.35878925592296
PANK4	-0.660364823444809	11.0463399409355	-3.51084932608951	0.00196873356038414	0.0319432856339007	-1.37170637873668
TNRC6B	-1.107568592376	9.14598806951959	-3.50632320734	0.00199024822336383	0.0321529526280376	-1.38177507318428
HSD17B11	-0.932116636363638	12.3104173966942	-3.50350943308917	0.00200373929925158	0.0321529526280376	-1.38803292642891
ACOT1	-1.12420618181818	13.9072130371901	-3.50232446463692	0.00200944758860158	0.0321529526280376	-1.39066793564407
PXN	-0.482014545454547	13.6731414876033	-3.50159152462233	0.00201298631556776	0.0321529526280376	-1.39229766154636
DERA	-0.670942905187362	13.0598913007657	-3.49827158534153	0.00202909200851747	0.0321744381482758	-1.3996786476295
ATP5PB	-0.68824518181818	15.5639827479339	-3.49660986096873	0.0020372007028221	0.0321744381482758	-1.40337239297945
TMA7	1.17358918181818	12.7410488016529	3.49435133557303	0.00204827250504455	0.0321744381482758	-1.408392034486
TCEAL3	-1.09220418181818	13.3185518595041	-3.49428688769211	0.00204858930648828	0.0321744381482758	-1.40853526007017
HDHD3	-0.924982244894698	10.8610531602137	-3.49272865797664	0.00205626359962706	0.0321744381482758	-1.41199798835584
PLCB4	-1.89042705434826	9.16127403137769	-3.49107347091129	0.0020644462476257	0.0321744381482758	-1.41567575674301
VPS50	-0.674271771256391	10.7623443334601	-3.49011553251991	0.00206919650941408	0.0321744381482758	-1.41780406447292
RPL36	1.50962463636364	16.5922006818182	3.48460350270047	0.00209673848357653	0.0323725702773465	-1.43004762885726
CAPZA1	-0.583593545454541	17.6259983471074	-3.48441016761504	0.0020977110094456	0.0323725702773465	-1.4304769853626
RPL8	1.02391754545454	16.0284927892562	3.48009336286967	0.00211954104775831	0.0325559319630347	-1.44006214037888
VASP	-0.630807454545451	15.3513040289256	-3.47837504715715	0.00212829230205177	0.0325559319630347	-1.44387670426434
PLEKHO2	-0.652846545454544	12.887736482921	-3.4766647181363	0.00213703800280398	0.0325559319630347	-1.44767306558654
HEATR3	0.867362672286832	11.2793032225247	3.47583062334641	0.00214131586602177	0.0325559319630347	-1.449524307128
QSOX1	0.84862281818182	11.5274723656186	3.47278709467669	0.00215699657336106	0.0326733244784027	-1.45627834758082
FXR1	0.787214636363638	13.3803954338843	3.46796729823443	0.00218205906588102	0.0329314428876529	-1.46697110951615
SNX17	0.562626582160849	13.093383194137	3.4646380949044	0.00219953678766596	0.0330736209280908	-1.47435476175873
RPL6	0.904670363636361	16.2428519834711	3.46105765077142	0.00221848635833193	0.0332106912296343	-1.48229359604286
DYNLRB1	0.475153363636363	15.284821838843	3.45986513644651	0.00222483315180254	0.0332106912296343	-1.48493726102399
SHMT1	-1.00680333013402	11.2652440049576	-3.45667146315321	0.00224191811983152	0.0333071999286427	-1.49201610368039
SLC44A2	-0.881946786522498	12.9989406683523	-3.45562836998127	0.00224752603659782	0.0333071999286427	-1.49432777497013
DDX23	1.85994018858278	12.2598403529776	3.44673712009356	0.00229588775541811	0.0338373027461527	-1.51402493011584
PBLD	-0.728701818181817	12.1604042966688	-3.44602905156583	0.00229978257397725	0.0338373027461527	-1.51559297459311
RPL10	0.832039363636364	16.473424731405	3.43903686494853	0.00233859252551216	0.0342542654752352	-1.5310728946711
PTPN11	-0.556224636363636	13.4332659504132	-3.43792709598537	0.00234481086444363	0.0342542654752352	-1.53352903794199
SLMAP	-0.717942029658472	11.0132549087224	-3.43233751366389	0.00237637737610715	0.0345923018756023	-1.54589672542481
CASP7	0.847595527708631	12.6914506742959	3.42452066581928	0.00242121966379307	0.0351205184447723	-1.56318355022124
RPS3A	0.874257272727274	17.7135873347107	3.42142765034599	0.00243919052578678	0.0352566095364604	-1.57002078835971
GLT8D1	1.03603690909091	13.4395014876033	3.41932043377405	0.0024515083252458	0.0353103216671369	-1.57467792635351
SRPRA	0.735058000000004	13.9863913842975	3.41387367070889	0.00248362978078001	0.0356479029723844	-1.58671217499494
AP3D1	1.31785163636364	13.743203822314	3.41084702045934	0.00250165630831985	0.0357815301242265	-1.59339710467697
HDHD5	-0.78371916791405	11.7033595836168	-3.40427256974979	0.00254125466895822	0.0362217028335885	-1.60791245949449
LARP1	0.708610636363638	13.7084022623967	3.40126587599746	0.00255956752732466	0.0363564868500614	-1.61454821463795
DIAPH1	-0.631473999999999	14.2108500206612	-3.39925131184671	0.00257190964772278	0.0364058244962139	-1.61899344499288
RPL7	0.708062363636365	16.3502434297521	3.39774824950914	0.00258115590741109	0.036411151202483	-1.62230955053262
HIBCH	-0.754381818181816	13.0329703719008	-3.39609297151733	0.00259137608764924	0.0364301330130142	-1.62596101147791
SUSD5	-0.961605363636362	12.4060388001811	-3.39144501953455	0.00262028558052127	0.0366469316338465	-1.63621153249485
MAP7D1	0.849679818181817	13.198376446281	3.39074730252172	0.00262465235087719	0.0366469316338465	-1.63774993095152
RPL35A	1.081238	15.6885428099174	3.38576337737234	0.00265605225065032	0.0369202781625012	-1.64873644298255
FER	-1.48082120143341	9.82071334342753	-3.38287093593592	0.00267444310418658	0.0369202781625012	-1.65511044314443
CASTOR2	-0.748873636363637	10.653141800622	-3.38228952097064	0.00267815485318738	0.0369202781625012	-1.65639150870855
MIOS	-0.720161109073969	10.4529777993659	-3.38196866719796	0.00268020533311215	0.0369202781625012	-1.65709843817055
PFDN2	0.510429727272728	14.4808970454545	3.37489399937754	0.00272580860783536	0.0374228907530574	-1.67268109754777
ZNF330	1.41034154612251	11.5006732366938	3.36966811593491	0.00275997979506586	0.0375307197396262	-1.68418571304557
PEX11B	-0.725830999999999	12.6840348418881	-3.36877491761335	0.0027658619290925	0.0375307197396262	-1.68615155518942
AK3	-0.717162545454544	14.1681049793388	-3.36772658920552	0.00277278126434185	0.0375307197396262	-1.68845863470544
PPM1A	-0.706220363636366	12.5285041115702	-3.36741106373002	0.00277486714615247	0.0375307197396262	-1.6891529786498
SBF1	0.601421999999999	11.513303932726	3.36672979990268	0.00277937607815989	0.0375307197396262	-1.69065210167523
ZMPSTE24	-0.636341647399647	14.2698137628388	-3.36365941638559	0.00279978617062422	0.0375986338416921	-1.69740741748406
ABCC4	-1.04870205964199	11.8927323711629	-3.36291807599926	0.00280473602353259	0.0375986338416921	-1.69903821685198
RIC8A	1.09120254545455	13.6764379132231	3.36184988780756	0.0028118832130084	0.0375986338416921	-1.70138783491274
TSN	-0.426216090909092	13.6445139049587	-3.36036687415683	0.0028218354249122	0.0376092026599499	-1.70464956128704
DDOST	0.756468727272726	15.917395	3.35814906321732	0.00283678282584048	0.0376860631070394	-1.7095266246713
ACSS3	-1.04599059213475	12.3325286670768	-3.35487679320794	0.0028589780248956	0.0378024163797759	-1.71672080115809
IARS2	-0.56848590909091	14.5327573347107	-3.35414585089304	0.0028639589510622	0.0378024163797759	-1.71832752241056
PPAT	-1.00089109886333	11.1119197514736	-3.35274360694759	0.00287353807731811	0.0378072878442014	-1.72140958323394
IDH3G	-0.653604545454545	14.0172611983471	-3.34934677500193	0.00289687242972899	0.0379836883519601	-1.72887410408031
PAWR	-1.15849818181819	14.1714763287128	-3.34810461102152	0.00290545143544835	0.0379836883519601	-1.73160320636548
CYTH3	-0.992787081039364	10.9796796369871	-3.34240080732781	0.00294516364853881	0.038281964777409	-1.74413100090026
PLPBP	-0.528899818181818	13.7346701720082	-3.34133657328695	0.00295263160164974	0.038281964777409	-1.74646778867463
TUBB3	0.773028363636366	15.8518548347107	3.34082268065689	0.00295624429584377	0.038281964777409	-1.74759608868826
TTLL12	-0.607301545454545	13.0906721900826	-3.33822718583201	0.00297455667288919	0.0383049269913115	-1.75329396887059
RCN1	-0.817414363636363	17.1937915082645	-3.33741788394191	0.0029802892262501	0.0383049269913115	-1.7550703613242
RAI14	-0.60958118181818	13.9850588739669	-3.33661156376557	0.00298601136107666	0.0383049269913115	-1.75684008352021
NPM3	1.74946012056756	13.4444162742512	3.33210936512921	0.0030181589137917	0.0385553495434406	-1.76671926079892
HDGFL2	1.57713993069625	11.3484724898575	3.33125222789699	0.00302431730888864	0.0385553495434406	-1.76859963288874
CARS2	-0.742618909090908	14.0495500826446	-3.32586792469919	0.00306328349077282	0.0388998164573129	-1.78040835245908
P3H4	1.19860162789631	12.124478369693	3.32484474110931	0.00307074334492559	0.0388998164573129	-1.78265173402742
RPS2	0.811672909090909	15.9098985950413	3.32361040421628	0.00307976622378239	0.0388998164573129	-1.78535780735653
RAB4A	-0.476726022275972	12.5528596582367	-3.31981465631251	0.00310767479286779	0.0391319172537494	-1.79367746635774
APPL1	-0.548519090909091	12.7537911363636	-3.31316193763177	0.00315718450580123	0.0395257775295415	-1.80825229327017
BCCIP	1.26317816083977	10.5939127481874	3.31221678370384	0.0031642803564689	0.0395257775295415	-1.81032223338312
GLUD1	-0.673851818181824	16.4318845247934	-3.31174350002497	0.00316783941710576	0.0395257775295415	-1.81135868457001
OSBPL9	-0.629159466854444	11.7261312425087	-3.31039828306712	0.00317797664189518	0.0395321033787263	-1.81430435281232
CMAS	-0.510392636363639	14.3190558677686	-3.30857642610469	0.00319175605021307	0.039580348840003	-1.8182931622261
PSPH	1.086669	13.229798425634	3.30734021886249	0.00320113905356419	0.039580348840003	-1.82099936192772
EIF2S1	0.456495818181818	15.2263155165289	3.29666105643601	0.00328332067633428	0.0404745686977544	-1.84436452762209
FXR2	0.647561243818757	12.3352380850825	3.28888765433517	0.00334442782341258	0.041084808097693	-1.86135763835824
DRAP1	1.44068561494372	11.037175410768	3.28782830120393	0.0033528406121138	0.041084808097693	-1.86367249439967
EPM2AIP1	-0.673269602471112	10.4940494494606	-3.285157380257	0.00337414300933191	0.0411666522597473	-1.86950786600311
MRPS36	-0.642732636363638	13.8193439876033	-3.28364291844385	0.00338628026286843	0.0411666522597473	-1.87281598126034
GGH	-0.990553717502758	12.1337651981002	-3.28249330403653	0.00339552187073199	0.0411666522597473	-1.87532682777549
SQSTM1	1.09882690909091	14.7488238016529	3.28030592192539	0.00341317371831037	0.0411666522597473	-1.88010348882861
GCDH	-0.595255943886754	12.9516744962241	-3.27981417522043	0.00341715430419074	0.0411666522597473	-1.8811771973162
SRSF5	1.3280440100429	12.8776172407218	3.27950118589631	0.00341969023643699	0.0411666522597473	-1.8818605705412
SARS1	-0.606399909090907	16.4443024793388	-3.27243900238685	0.00347739883887474	0.0416947938485364	-1.89727458617054
SMS	0.468724909090907	14.1782545247934	3.27165337248047	0.00348387680634543	0.0416947938485364	-1.89898867327481
NPR2	-0.624296548116924	10.8904223251818	-3.26985965436339	0.00349871101699294	0.0417506067580117	-1.90290172554588
HADH	-0.51752109090909	15.1357209710744	-3.26774457915866	0.00351628173868515	0.0418174848216773	-1.90751496661393
UBE2Z	0.738786545454545	13.2339547107438	3.2667361438388	0.00352468934185149	0.0418174848216773	-1.90971416004625
RANBP6	0.671530545454543	14.6051506818182	3.26185381671328	0.00356567158975805	0.0421817921497313	-1.92035851525823
MAP4	0.501098454545453	16.1367773140496	3.2585117296175	0.00359399153248825	0.0423946414967365	-1.92764197973839
MEAK7	-0.683885181818184	14.1286930991736	-3.25518991459759	0.00362235611095798	0.0426067960902078	-1.93487892802443
SYNC	0.852441564308224	11.1648346267455	3.25319992129358	0.00363945242169138	0.042637313121109	-1.93921323308767
GNL1	1.34844058269471	12.1943420940035	3.25247219407527	0.00364572397210944	0.042637313121109	-1.9407980494623
TSPAN6	-1.17841761680132	10.7172143158867	-3.25025881070489	0.0036648634631588	0.042670207922065	-1.94561757840238
RPL13	1.20012509090909	15.4700564669421	3.24827658821902	0.00368208684557506	0.042670207922065	-1.94993288024941
RAB2B	0.665779363636361	14.3477972045034	3.2482454158755	0.00368235832634648	0.042670207922065	-1.95000073579858
NAPA	0.47198127272727	15.6925534297521	3.24677911758906	0.00369515033518772	0.042670207922065	-1.95319232008507
PHYHD1	-0.976189495061698	11.2223204245793	-3.24616621126454	0.00370051011455667	0.042670207922065	-1.9545262521987
EPB41L1	-0.913392391669884	11.8565305101577	-3.23925857773772	0.00376144059967094	0.0432512987721266	-1.96955448330097
ADPRH	-1.28752829454401	10.348826179014	-3.23290449486072	0.0038183473053608	0.0437830047164974	-1.98336932277606
MRPS23	0.967991999999999	11.5464460988208	3.23069818387676	0.00383830156459751	0.0438892142692835	-1.98816416340222
DAB2	0.992713363636364	13.3730622520661	3.22612946650059	0.00387994398228835	0.0442421390202602	-1.9980897034573
PGM2	-0.778305454545455	14.2243357476791	-3.22471274304446	0.00389294574922937	0.0442674301955307	-2.00116660859658
SDF4	1.22062897203548	13.6240687047027	3.2210810698394	0.00392646818229391	0.0445252814594379	-2.00905203195257
CDC123	0.752214134735672	10.6346388324801	3.21914692597154	0.00394443551649683	0.0445967497565837	-2.01325043916778
SLIT3	1.41522769695982	10.9463098342232	3.21806738219621	0.00395449863858623	0.0445967497565837	-2.01559342441438
RANBP3	0.732026014241258	12.4806561537881	3.21679111929887	0.00396642762003598	0.0446087270691718	-2.01836302649986
HMGCS1	0.993665598797362	11.4240413483556	3.21197456699297	0.00401176208406769	0.0449953097133821	-2.028812116813
GPC1	0.899553545454546	13.527856177686	3.20560599491358	0.00407247626527738	0.0455518121770126	-2.04262025557086
TRIP10	-0.610185545454545	13.1728337190083	-3.20414598915093	0.0040865200646885	0.0455846871346367	-2.0457845172289
RAB18	0.659851	14.1594578512397	3.20054923634865	0.00412131775567445	0.0458482639215274	-2.05357769707428
TFRC	0.486286454545453	15.0683881301653	3.19872954565575	0.00413903201570558	0.0459208822283011	-2.05751936058124
SEC13	0.715915727272728	14.1883184917355	3.19522099782509	0.00417339537073043	0.0461773261370577	-2.06511717718998
PLOD1	0.822426272727272	15.1132707024793	3.19300053811023	0.00419528559035841	0.0461904082036152	-2.06992417890245
EIF5	1.26245545454545	14.9202930371901	3.19241295036972	0.00420109686061986	0.0461904082036152	-2.07119604155131
CPD	0.512809148933387	11.2598343829702	3.19168225100357	0.00420833438931841	0.0461904082036152	-2.07277756698976
SEC16A	0.646990106800079	13.2455505335785	3.18990107653664	0.00422602744105452	0.0462609137214102	-2.07663223173203
RPAP1	-0.654547934563611	10.1270598063566	-3.18560917039921	0.0042689569543934	0.0464982940657638	-2.08591743590101
TIMM10	-0.849507001005176	12.6510148048576	-3.18546890227719	0.00427036707985212	0.0464982940657638	-2.08622082403764
VTN	1.04602297114006	14.4914637408653	3.18187197735016	0.00430668169057567	0.0467696516926273	-2.09399913008027
ATP2C1	0.626508727272727	12.8707774380165	3.17598276845178	0.00436678566852322	0.0472058891836805	-2.10672805120536
FERMT2	-0.563667454545454	15.8731694214876	-3.17568453407609	0.00436985088667444	0.0472058891836805	-2.1073724413972
PITPNA	-0.531043090909092	15.0462332644628	-3.17202080965485	0.00440767657220151	0.0474895336716199	-2.11528691148002
MRPL53	-0.709549657838989	12.4563712347887	-3.16850514500664	0.00444427145004609	0.0475974437154567	-2.12287861004955
PHKG2	-0.945606049991056	11.4600508037394	-3.1668490186506	0.00446161192891558	0.0475974437154567	-2.1264538392017
BTN2A1	-0.774175338505346	12.5889052743066	-3.166571393887	0.00446452520024912	0.0475974437154567	-2.12705311017209
LMCD1	-1.56124790909091	14.9934174793388	-3.16591089812853	0.00447146355065813	0.0475974437154567	-2.12847876056028
SERPINB1	-0.649630999999999	14.6041765909091	-3.16551122773748	0.00447566705826219	0.0475974437154567	-2.12934138163534
DR1	1.20298245454546	13.1754302272727	3.16359699301672	0.00449585296431283	0.0476885695568583	-2.13347241628496
GTF2F2	1.44967271424912	11.1141333144815	3.16061130577993	0.00452751344397693	0.0478801035421649	-2.13991399678946
JUP	0.820613090909092	12.9994127066116	3.15969834108397	0.00453723758292379	0.0478801035421649	-2.14188328819576
GSPT2	-0.800209490380157	10.8513638380005	-3.15622104383332	0.00457446019636582	0.04814912591303	-2.14938212296304
C5orf22	-1.1732745808638	8.82774952849249	-3.15411050091818	0.00459719628180683	0.0482646821913479	-2.15393214397823
DDX3Y	0.666975000000001	15.3060886983471	3.15173461654736	0.00462292155080229	0.0484109514439883	-2.15905294149103
IRAK1	-0.798689179302079	10.479529808718	-3.14863763132727	0.00465666371181772	0.0484757457513873	-2.16572593394319
OSBPL8	1.25050110107436	12.7351155142186	3.14794837675536	0.0046642055839798	0.0484757457513873	-2.1672107424503
ISCU	-0.568104545454545	13.0895011776859	-3.14790892039997	0.00466463767538722	0.0484757457513873	-2.16729573684291
RPL37A	0.919842636363631	15.4293536983471	3.14606413627079	0.00468488339501805	0.0484757457513873	-2.17126924043599
STC2	-1.1754366360268	11.7382319614269	-3.14537872710781	0.00469242709178326	0.0484757457513873	-2.17274534504362
TXNDC9	1.24605278560324	11.9930166189745	3.14469511718336	0.0046999626818641	0.0484757457513873	-2.17421746309083
PTPRA	-0.980150433538343	10.8137639865728	-3.14177287113099	0.00473230736741461	0.0486870219128747	-2.18050910685479
RAC1	-0.369585727272725	16.7157915702479	-3.13935009403699	0.0047592867526733	0.0487763749509248	-2.18572383457511
CYRIB	-0.975398272727272	11.7425733677686	-3.13886050362829	0.0047647567248041	0.0487763749509248	-2.18677744617039
PABPC1	0.470074636363636	15.8217489256198	3.13299766185746	0.00483073342517062	0.0493287579858841	-2.19938995398925
ANKRD13A	0.642841909090912	12.4195018766899	3.12625609258111	0.00490769000347752	0.0499902418468368	-2.2138825582785
RPAP3	0.605377010605586	11.238355895536	3.1242957357776	0.00493028929178519	0.0500961325316292	-2.21809473737846
NAPG	-0.600890988217897	12.8574750179834	-3.12137199410852	0.00496418146711272	0.0502503079128284	-2.22437517949524
WARS2	-0.687337272727275	11.0592128857952	-3.12087669951813	0.00496994519186561	0.0502503079128284	-2.22543890674685
TEX264	1.04277129987044	12.641102502248	3.11965114135716	0.00498423475933556	0.0502709672901044	-2.22807073783999
TGOLN2	0.761554860388822	9.89725825843908	3.1150706612613	0.0050379935526485	0.0506886361118188	-2.23790384949259
ELAC2	0.531773616557867	11.7476670033522	3.10868237916113	0.00511390527572704	0.0513266042955	-2.25160921185721
STRN	-0.458269545454545	13.5177780371901	-3.10746229874628	0.00512852847957794	0.0513478278260182	-2.25422561262471
FLYWCH2	-1.20754982633779	10.3049005670009	-3.10422678492041	0.00516750322236004	0.0516121672208953	-2.26116221799572
TPST1	0.712133826024862	10.0581179334277	3.10228332959312	0.00519105117235642	0.0517215171420464	-2.26532753145135
EIF2S2	0.498166909090905	15.2698195041322	3.09853341895717	0.0052367800689726	0.0520508043175121	-2.27336186748904
CACYBP	0.589924281514266	14.1350485227447	3.09503480038956	0.00527979481394018	0.0523515886744552	-2.28085462416112
MPI	-0.64653809090909	13.2818045427768	-3.09192997212493	0.0053182532632769	0.0525117433483226	-2.28750144998069
DPYSL2	-0.442938181818178	18.5808274793388	-3.09129747107318	0.00532612089775163	0.0525117433483226	-2.2888552123679
ANP32E	1.64949227171853	12.1080962909611	3.09063901913278	0.00533432325852632	0.0525117433483226	-2.29026441103544
NHLRC2	-0.475704454545452	13.4556960950413	-3.08885372941819	0.00535662401934708	0.0526045588754679	-2.29408468238569
ATL3	-0.41261836363636	15.2728099586777	-3.08783566550396	0.00536938128351304	0.0526045588754679	-2.29626283651348
RAB11FIP5	0.570908727272727	13.1006812603306	3.08669259318752	0.00538373993109658	0.0526196486122654	-2.29870813413607
SORCS2	1.30108911216903	13.8579876417933	3.08562805385607	0.00539714538161132	0.0526253724264002	-2.30098513356962
EDEM3	0.715982440229329	11.1186490102722	3.08376258689	0.00542071434541504	0.0526354876445278	-2.3049745857322
AKAP11	0.904770696716581	10.8347428576783	3.08312108092897	0.00542884226251316	0.0526354876445278	-2.30634629381627
FAS	-0.787984727272725	11.9951215289256	-3.08250574546783	0.00543664963733978	0.0526354876445278	-2.30766194412793
FCHSD1	-0.841381962598165	11.0981132541301	-3.08063471209473	0.00546045585657995	0.0527138014781655	-2.3116618129554
RIMOC1	-0.697375578558251	11.2990186507714	-3.07985381888091	0.00547042129834312	0.0527138014781655	-2.3133309314994
PITPNB	-0.542095272727275	16.0327720867769	-3.07845188763503	0.00548835618090787	0.0527627684370652	-2.31632709584449
RABL6	1.56180410001609	12.486067993798	3.07628985399765	0.00551612618685674	0.0529058364416984	-2.32094674264111
AUP1	-0.709098999999998	11.4487219899417	-3.07450473100284	0.00553915702712449	0.0530028895019721	-2.32476013698438
SHARPIN	-0.850272816025706	9.0653410166342	-3.06743823049355	0.0056312385312714	0.0537586841183002	-2.33984761358108
TOMM22	1.24196929181591	13.028558322108	3.06114428117329	0.00571449340792611	0.0542441924476829	-2.35327477637323
STAT5A	-0.826854953503844	10.2199243375903	-3.06010424551021	0.00572836440249796	0.0542441924476829	-2.3554925408189
HCCS	-1.1202624475205	10.390471354397	-3.05986344021097	0.00573158065188578	0.0542441924476829	-2.35600599214581
MAP1A	0.841250636363638	14.5199318181818	3.05961113363304	0.00573495238058328	0.0542441924476829	-2.35654395060151
NUCKS1	2.34081521164643	11.9273738763812	3.05638033099047	0.00577829678299331	0.0545285248142242	-2.36343107788929
PPP2R5E	-0.506041636363639	13.035228938661	-3.05511653667391	0.00579533751702606	0.0545639002463119	-2.36612437658242
SRP9	0.844361272727276	14.2155403305785	3.05198718898091	0.00583774147779202	0.0548373655980235	-2.37279159614258
ABRACL	-0.814075545454546	14.9777366528926	-3.04733590444257	0.00590132068704635	0.0550312607118164	-2.38269662187018
ENG	1.1937855	14.4566197830579	3.04726052894621	0.00590235647564919	0.0550312607118164	-2.38285708897148
RPL31	0.798437409090905	15.081067814229	3.04672597147756	0.00590970723465621	0.0550312607118164	-2.38399506685299
MPST	-0.717678545454547	13.4407743801653	-3.04585586323966	0.00592169103653353	0.0550312607118164	-2.38584721150703
DHX30	0.692655909090909	11.8971384504132	3.04558602271193	0.00592541223742335	0.0550312607118164	-2.38642156346541
DIPK2A	0.687995268178067	10.333715520554	3.04351830876954	0.00595400156818471	0.055171955840628	-2.39082202645886
ABCF1	1.41908901574344	13.4591613639358	3.04118797941094	0.00598638106774511	0.0553470591961569	-2.39578002578077
ACO2	-0.573254636363636	14.9315588429752	-3.03816262339625	0.00602867068617891	0.0556127936331785	-2.40221461209187
CRIP2	-0.915134545454547	15.5804516322314	-3.03541167975148	0.00606737384734222	0.0558443265545735	-2.40806344164474
TMEM109	1.11176181818182	14.3052483264463	3.03044394209526	0.00613787153157521	0.0563668067944434	-2.41862031913644
STAT6	-0.534433909090911	13.5650805578512	-3.02659648548632	0.0061930118679613	0.0565829717967515	-2.42679195852776
TMEM43	-0.521866909090907	16.8577669834711	-3.02601469473725	0.00620139123028935	0.0565829717967515	-2.42802728167215
ARF6	-0.587359272727271	14.0588675413223	-3.02556392018565	0.00620789109912326	0.0565829717967515	-2.42898435395049
CPT2	-0.70152290909091	13.1222816115702	-3.02440801711045	0.00622458840077353	0.0565829717967515	-2.43143828586964
UQCRC1	-0.482158272727272	15.7606889049587	-3.02344946138028	0.00623846771573738	0.0565829717967515	-2.43347298481372
TKFC	-0.614789727272727	12.8195056532489	-3.02306012447492	0.00624411357464761	0.0565829717967515	-2.4342993483914
EPG5	0.611262499380068	11.5699209432386	3.01680829017568	0.00633544829244347	0.0572012050643962	-2.44756318866615
STAU1	0.639402999999998	13.0125282438017	3.01648496103745	0.00634020665147388	0.0572012050643962	-2.44824887302202
ALDH6A1	-0.857979909090906	14.2416244834711	-3.01125917277697	0.00641759137144285	0.0577723960082739	-2.4593272617621
RDH14	-0.513397727272725	13.4126858528579	-3.00958621514553	0.00644255613915702	0.0578702252762354	-2.46287226800839
ESD	-0.375478545454545	16.4172941942149	-3.00724801274442	0.00647760443412562	0.057918976992253	-2.46782564901406
PCYOX1	-0.673164090909093	16.3792698553719	-3.00668970212114	0.00648600023721948	0.057918976992253	-2.46900818454835
GSTM2	-0.580586454545454	14.3149271487603	-3.00640326669529	0.0064903116727007	0.057918976992253	-2.46961483886701
GSTO1	-0.493515818181816	18.3463275206612	-3.00404991500123	0.0065258387815947	0.0579560895183031	-2.4745982545448
TMEM192	-0.611412904447857	13.0246389886585	-3.0038974013404	0.00652814762087192	0.0579560895183031	-2.47492116226976
HDLBP	0.857705181818176	16.8175611157025	3.00332462229146	0.00653682568744807	0.0579560895183031	-2.47613381475013
GET4	1.037903545159	11.1464535050468	2.99854523167202	0.00660967054881124	0.058475641385496	-2.4862489229593
BPHL	-0.98108674632989	10.5173986186235	-2.99686750757178	0.00663542587362949	0.0585772542177399	-2.48979816503065
COQ9	-0.636423727272724	12.7147860514986	-2.99329120707169	0.00669064892680876	0.0589380125419527	-2.49736126261619
MSH6	1.30317372049823	10.1278038417604	2.9915541634775	0.00671763024147718	0.0590489767478882	-2.50103345112899
EIPR1	-0.559547545454544	13.3009451652893	-2.9879050113475	0.006774652738485	0.0594229689988908	-2.50874518797711
MAP1B	0.773698727272729	15.918484607438	2.98418490953096	0.00683326198811483	0.0598092547147364	-2.51660303628198
RAB33B	0.679563240847642	9.70613221868901	2.98016185387086	0.00689719174823846	0.0602403662266359	-2.52509644062415
MRPS28	0.838909897058253	11.4488954863075	2.97377034576424	0.00699993976407813	0.0609436603494499	-2.53858071481437
RPL36AL	0.918637363636366	14.7783536536875	2.97248056595359	0.00702085117178452	0.0609436603494499	-2.54130038637836
CLN3	-0.866994999999998	13.5154278305785	-2.97239419370999	0.0070222536772935	0.0609436603494499	-2.5414824968687
CHID1	-0.542117181818181	12.9679036363636	-2.96703769453307	0.00710975904529121	0.06125806768049	-2.55277220571559
EPN2	-0.83650685380044	10.8062017767594	-2.96685489253559	0.00711276372702617	0.06125806768049	-2.55315734729812
C7orf50	1.24040668739333	9.89023398927305	2.96628150702477	0.00712219625663405	0.06125806768049	-2.55436533912257
WASHC3	0.958738636363636	12.3999093568264	2.96576738224988	0.00713066410933239	0.06125806768049	-2.55544840252704
PBXIP1	0.795277727272724	13.1249661239276	2.96470127269148	0.00714825415633471	0.06125806768049	-2.55769404571806
PRKCA	0.693605181818182	13.7045919174544	2.96470120615122	0.00714825525549867	0.06125806768049	-2.55769418586772
HTRA2	-0.753254716224538	11.3986153215663	-2.96363726105627	0.00716585106206065	0.06125806768049	-2.55993494656783
ARAP1	0.542759124033257	11.9439477460539	2.96224645402806	0.00718891522257246	0.06125806768049	-2.56286361933734
PIK3R1	-0.682105841263233	10.7562372430583	-2.96201342833918	0.00719278650962148	0.06125806768049	-2.56335425589703
RPL7A	0.869645818181823	16.9063898553719	2.96002176043911	0.00722595598492436	0.0613341789523675	-2.56754708700573
CA12	1.5275786037451	11.0688489765993	2.95968337811207	0.00723160599584552	0.0613341789523675	-2.5682593317973
AGL	-0.663780272727271	13.8199100619835	-2.95736511327821	0.00727042837485456	0.0614806446855364	-2.57313805350553
CPSF2	0.888860968155585	10.7992285247728	2.95634494627282	0.00728757562337259	0.0614806446855364	-2.57528447670537
ACTR2	-0.405402636363636	16.3385964049587	-2.95597483799455	0.00729380608084196	0.0614806446855364	-2.57606310759992
COA6	-1.07519562090218	11.544548557233	-2.95151589206022	0.00736927095663777	0.0619894616331928	-2.58544070267885
LRRFIP2	-0.703326280890353	12.0685152090898	-2.94469866721176	0.00748609610969157	0.0628434039474108	-2.59976687808796
MIF4GD	-0.800511297074543	10.8476603718436	-2.94251306021561	0.00752392438750648	0.0630320604300287	-2.60435700458298
TIPRL	-0.466552190605176	14.6862683284433	-2.94137962509285	0.00754361378809417	0.0630682985745959	-2.60673685319457
GOLGA3	0.615296090909091	14.677887107438	2.93876129138278	0.0075892868304437	0.0633211838190475	-2.61223307795799
ATP8B1	0.950063014181838	10.7711307967517	2.93581185407062	0.00764105259349657	0.0636237746375323	-2.61842193281289
MPRIP	-0.967721090909089	13.8509816528926	-2.93098704665715	0.007726462566652	0.0640949299245292	-2.62854041033687
SYNJ2BP	-0.687875821687443	13.5418760891465	-2.93085207970916	0.00772886487518683	0.0640949299245292	-2.62882336161582
IRF2BPL	0.861683131331938	10.1299257266021	2.92982293558322	0.0077472063761246	0.0641175043830474	-2.63098073308294
NAGA	-0.688647999999999	13.2376995041322	-2.92679509953616	0.0078014106193719	0.0644361983752951	-2.63732610636146
OTULIN	-0.747890949890996	11.3110138637352	-2.9252687639922	0.0078288724335385	0.0644563084215966	-2.64052378976565
PDPR	-0.598563388473316	11.8510795604709	-2.92491507528382	0.00783524918450103	0.0644563084215966	-2.64126467170019
GGPS1	-0.649432095401176	11.5204430568303	-2.92173756630845	0.00789276066231141	0.064645533703833	-2.64791902958727
COMT	-0.600160818181818	15.7804311363636	-2.92161503957374	0.00789498640774572	0.064645533703833	-2.64817556584125
APOOL	-0.602546999999999	12.5075839876033	-2.92085243173674	0.00790885297775395	0.064645533703833	-2.64977215029596
CCDC25	-0.642435909090908	12.5351975516529	-2.92017209701818	0.00792124322850864	0.064645533703833	-2.65119634317013
GALNT7	0.711327021731115	11.1786573094426	2.91710277229805	0.00797737295302312	0.0648915745584193	-2.65761986644423
YWHAE	-0.35535536363636	17.9905303512397	-2.91679581021037	0.00798300734518923	0.0648915745584193	-2.65826212642594
ALDOA	0.368980818181818	19.2921970454545	2.91466202292499	0.0080222790384673	0.0649804768819732	-2.6627258950401
THEM4	-1.32937664962905	10.6262777195555	-2.91448185834759	0.00802560335667733	0.0649804768819732	-2.6631027274469
QSOX2	0.64662745324128	11.0745495552591	2.91163589994048	0.00807829081413858	0.0652783145512576	-2.66905404926038
EIF2B5	1.05932761514359	11.0697830857612	2.91031134661119	0.0081029250068142	0.0653487370392383	-2.67182306007348
CSDE1	0.396774454545454	14.0664516115702	2.90767114667262	0.00815224216382963	0.0655975826200448	-2.67734089171228
KARS1	-0.386297090909089	15.2866913842975	-2.90695117348923	0.00816574049180094	0.0655975826200448	-2.67884522145689
COL6A1	1.22596554545455	16.0762486570248	2.90480271394986	0.00820614773491497	0.0657934305699726	-2.68333333854676
CFAP410	0.617310084843836	8.01529205701648	2.90182620179408	0.0082624445167869	0.0661156622639576	-2.68954895239865
WASF2	0.892959727272732	11.7657221055788	2.90010497116854	0.00829516754420944	0.0661691615690691	-2.69314204021479
DHRS7	-0.595314363636366	13.4883786157025	-2.89915265521316	0.00831332559292109	0.0661691615690691	-2.69512962499428
RPLP2	0.646941272727272	17.6661056404959	2.89893464500136	0.00831748778797556	0.0661691615690691	-2.69558459687769
NISCH	-0.768518727272728	11.9381112231918	-2.89333685535092	0.00842504377906081	0.0668720849283816	-2.70726184769347
DDX5	0.997066545454544	13.5875411388718	2.8926451382319	0.00843842630764962	0.0668720849283816	-2.70870414048546
ANAPC2	-1.25032285093147	8.8518675566331	-2.88856374690004	0.00851780253642603	0.0673163137474236	-2.71721123976979
AKT1S1	1.15878809978045	12.0929036963309	2.88581709823387	0.00857162111498151	0.0673163137474236	-2.72293338482504
CFH	-1.0857612756713	11.4317949729658	-2.88577752425563	0.00857239890601239	0.0673163137474236	-2.72301581315348
RPL11	0.518084636363636	16.9250104752066	2.88498036698523	0.00858808067500192	0.0673163137474236	-2.72467610350108
HEBP1	-0.655908090909094	15.1100353532367	-2.88431722431147	0.00860114696048575	0.0673163137474236	-2.72605712454565
CPTP	0.77950757534645	9.88014487065957	2.88428219922697	0.00860183760753992	0.0673163137474236	-2.7261300619272
RUNX1	-1.31876886256375	9.31150632289588	-2.88310764906673	0.00862502882359298	0.0673163137474236	-2.72857576545056
DIP2C	0.724011443858938	9.79742525086822	2.88307514868408	0.00862567138395732	0.0673163137474236	-2.72864343324831
MRPS2	1.16284754122292	10.9287294011536	2.88151564609822	0.00865655785029953	0.0674291650388606	-2.73189003197858
MRM3	1.28124860743259	10.036489472289	2.87894412711009	0.00870771833967575	0.0676113442853649	-2.73724182838472
ELP4	-0.882297544236907	10.2404611267881	-2.87868513347202	0.00871288699804093	0.0676113442853649	-2.73778072803401
ODR4	-0.58019488672141	11.4310376779921	-2.87685362098483	0.00874952160497695	0.067767521110246	-2.74159104708866
RECK	-0.797783193600283	13.4658398113718	-2.87461957477896	0.00879440688699485	0.0679868931659394	-2.74623740262878
AP2A2	-0.415273272727275	14.0874439256198	-2.87200773236292	0.00884716127395082	0.0682661598300153	-2.75166753667205
SPR	-0.46641209090909	13.9133316528926	-2.86788152845223	0.00893111872446226	0.0687846948666371	-2.7602417778782
NAMPT	-0.888147272727275	13.2842641942149	-2.86655171139124	0.00895833859126778	0.0688651309310005	-2.76300400525748
AP3S1	1.22737690909091	13.3943440495868	2.86530151103305	0.00898400094705709	0.0689333156778866	-2.76560035398892
RPL17	0.663410363636366	15.1353808677686	2.86384309868228	0.00901402579272988	0.069034656490963	-2.76862848948923
MPC2	-0.705151823699824	13.9766747946425	-2.86263803761106	0.00903890699120548	0.0690963001841685	-2.77113008419827
ACTN4	-0.50022136363636	19.4096808677686	-2.86172461822054	0.00905781021481002	0.0691121021037085	-2.77302595515446
MMP2	1.00320154545455	13.751750392562	2.86075068724507	0.00907800725204102	0.0691376990160081	-2.77504713463092
CRYZL1	-0.474853363636365	12.0284648809438	-2.85806755183067	0.00913387152472254	0.0693321176814376	-2.78061385325828
ACTN1	-0.650354818181821	18.3548433264463	-2.85715046928265	0.00915304070927287	0.0693321176814376	-2.78251601201178
FKBP8	0.557974347745374	13.2484604302727	2.85689778739176	0.00915832909185851	0.0693321176814376	-2.78304006348499
PLD3	0.809512181818185	15.3406478099174	2.85560310576337	0.00918547123174015	0.0693321176814376	-2.78572486286858
ALDH1L1	-0.80955127272728	15.6609080371901	-2.85548345778166	0.00918798343939149	0.0693321176814376	-2.78597295192749
COMMD1	-0.690572454545453	11.4722966006492	-2.85298303329463	0.00924063410700776	0.0696014734114988	-2.79115652830936
ITM2C	1.33956558223762	10.4462176212216	2.85143818136977	0.00927330717284009	0.069719644587012	-2.79435814183882
FYCO1	0.727918545454544	12.3022035330579	2.84739964693351	0.00935924166977576	0.0702370878508766	-2.8027241981651
C12orf57	0.668181863636361	12.4202763758627	2.84573635031303	0.00939485452201467	0.0703359313009352	-2.80616830994203
FN1	1.11162809090909	15.975066838843	2.84462626345587	0.00941869439807894	0.0703359313009352	-2.80846642689521
SCARB2	-0.564254727272726	16.2365125	-2.8443881569781	0.0094238153996381	0.0703359313009352	-2.80895930715945
CUL5	-0.529907046562091	12.0638967090055	-2.84315083244816	0.00945046951112402	0.0704068554322397	-2.81152027785359
NOC4L	1.37946817960369	10.451471305967	2.83609346862999	0.009603875572514	0.0714201254079166	-2.8261180279751
HDHD2	-0.55452490909091	13.8559871487603	-2.83512471332014	0.00962511762856664	0.0714486579842063	-2.82812059953149
DCTN6	-0.618941606073145	11.7367117837437	-2.83174326038706	0.0096996144578087	0.071871691966254	-2.83510824217165
VPS45	-0.480139999999999	13.0391943666815	-2.82961273411931	0.00974683366402572	0.0720155742830364	-2.83950900589859
GCLC	-0.884890442025585	12.5952759374424	-2.82928488685743	0.00975411919643562	0.0720155742830364	-2.84018606957784
TOMM6	0.772675954395732	11.1504844208478	2.82727686691965	0.00979885532713025	0.0720821827966946	-2.84433223669641
APLP2	1.273662	13.3680327479339	2.82635333365653	0.00981949597640562	0.0720821827966946	-2.84623871491006
EIF4E	0.375474272727271	15.5615848347107	2.82589521436407	0.00982975013286218	0.0720821827966946	-2.84718432249669
DHX16	1.44781092238192	9.83024042836973	2.82573318134197	0.00983337938274031	0.0720821827966946	-2.84751875988226
FECH	-0.749489818181816	13.3808398140496	-2.82465532577535	0.00985755389641115	0.0721305859978035	-2.8497432459446
ARHGEF6	-0.588677145004821	13.0005801036061	-2.82307403974615	0.00989312189743254	0.072181833586794	-2.85300603526089
EIF2A	0.580310454545454	13.8896400206612	2.82278106102766	0.00989972528851767	0.072181833586794	-2.85361047192998
ACSF3	-0.858768487501155	10.5688878724425	-2.81695814667439	0.0100318400802701	0.0729993435944924	-2.8656177949447
CCN1	0.865157727272724	14.3726663636364	2.81627660159803	0.0100474126993637	0.0729993435944924	-2.86702247566281
PTK2B	-1.24699199485225	10.583869261185	-2.81175923148682	0.010151212818335	0.0736231954403979	-2.87632905363993
PNPT1	-0.542609000000002	12.7551416322314	-2.80686508622341	0.0102648211299383	0.0743158566814754	-2.88640432149877
DDHD2	-0.906390562668143	10.4609015547799	-2.8057514289711	0.0102908408846661	0.0743607260923358	-2.88869583983942
CPOX	-0.795801272727275	14.2036211157025	-2.80505057128222	0.0103072480259535	0.0743607260923358	-2.89013775159277
SLC11A2	0.766763855715826	12.6201203296886	2.80043231836595	0.0104159851198375	0.0750133665209352	-2.89963508390692
HIP1R	-1.08473093768493	9.77757326153267	-2.79828006428977	0.0104670317194062	0.0750743809253547	-2.90405874115781
TUBA1C	0.704211272727267	18.6005153305785	2.79803491012089	0.0104728612806657	0.0750743809253547	-2.90456252409445
HPCAL1	0.617253165411308	13.3067655747836	2.79776332949708	0.0104793228429302	0.0750743809253547	-2.90512058921923
CLIP2	0.645358647674479	12.1702587577599	2.79335070030152	0.010584842269186	0.0756982186672626	-2.91418458037965
OTUD7B	-0.615786301561075	11.2510413900112	-2.79244411331002	0.0106066461709572	0.0757222304900509	-2.91604600240856
SPATA20	-0.790214862180607	10.7898408842862	-2.79041547090791	0.0106555907596996	0.0759395834523728	-2.92021026020221
GNA13	-0.556867897308807	12.676664563438	-2.78916345259643	0.0106859048945463	0.0760236388078205	-2.92277963354616
RPS27	0.460440818181819	16.3328167975207	2.78712475646816	0.0107354415838191	0.0762439233591305	-2.92696229676705
APP	0.975220090909096	14.1755148553719	2.7859068409947	0.0107651387369076	0.0763227884542412	-2.9294603543225
UQCRC2	-0.438612181818185	14.8188552892562	-2.78451183782677	0.0107992497703617	0.0763931590194379	-2.93232102581116
PRKD1	-0.734477331272076	10.6240580697233	-2.78397989943926	0.0108122838953212	0.0763931590194379	-2.9334116769032
MAGED2	0.867310090909092	13.2335178037952	2.77999313343315	0.0109104484615832	0.0769542799566994	-2.94158285749088
TBL1XR1	-0.757402661494655	12.4122196131496	-2.7792352921454	0.0109292039359076	0.0769543433222994	-2.94313550741347
RPL29	1.06019254545454	16.6897362603306	2.77698833682619	0.0109849928774276	0.0770361535337498	-2.94773788862188
PCDHGC3	1.18962541881523	10.099645856896	2.77661704419793	0.0109942375669235	0.0770361535337498	-2.94849823418762
TMEM106B	0.541938909090911	13.9686444834711	2.77650125636111	0.0109971220391662	0.0770361535337498	-2.94873533892372
GDE1	-0.769088545454546	11.8185658348996	-2.77485797948995	0.0110381363716483	0.0771917373179156	-2.95209987462235
KPNA6	0.437293909090906	13.3889156198347	2.77330824255503	0.0110769490223923	0.0772105030648126	-2.95527205661265
MAGED1	1.07843214447235	11.5602370332811	2.77309558358083	0.011082285090083	0.0772105030648126	-2.95570728846559
ERGIC1	-0.66431681818182	15.7979291735537	-2.77223125651978	0.0111039980147889	0.0772105030648126	-2.9574760791502
SUCLG1	-0.531962818181817	15.2539582231405	-2.77126820099216	0.0111282386585353	0.0772105030648126	-2.95944661380337
SNTB1	-0.982244159251529	13.1693907282693	-2.7710053188505	0.0111348642665942	0.0772105030648126	-2.95998444972279
COASY	-0.491756181818181	12.9574720867769	-2.76999350802045	0.0111604006056497	0.0772570733325331	-2.96205431571393
LUZP1	-0.690838324325057	11.4190709131124	-2.76348309020171	0.011326045763822	0.078271747239881	-2.97536439749763
DOP1B	0.94475635763504	9.65359871250602	2.76144555315232	0.011378364270653	0.0784862081589985	-2.97952703266251
AMFR	1.43856545381397	10.5263546122949	2.76078720117005	0.0113953179202833	0.0784862081589985	-2.98087172590912
CRLF3	-0.826817960192033	11.7701714213508	-2.7596515702293	0.0114246185973866	0.078556213303638	-2.98319092033268
NCBP1	-0.749448154109547	13.4472065145619	-2.75792674712802	0.0114692578327608	0.0786940815240696	-2.98671252438365
RPLP1	0.843619818181814	16.9982883057851	2.75739666846873	0.0114830097035122	0.0786940815240696	-2.98779459156366
PPA1	-0.437625272727267	16.2789574793388	-2.75625876670586	0.0115125831874185	0.0787652566405883	-2.99011710324513
RANGAP1	0.816804272727273	13.9683504132231	2.7536059229789	0.0115818098491436	0.0791070373223536	-2.99552995960948
GOLGA2	0.502063872384609	12.4764675123188	2.75159097085115	0.0116346540103993	0.079335971283537	-2.99963964838042
VASN	0.797718636363635	13.8237459742738	2.74713806744094	0.0117522474713656	0.0800049351077208	-3.00871681551772
EIF2AK2	0.55189809090909	13.2526254132231	2.7455709433105	0.011793899742175	0.0801555603338221	-3.01190974351139
CCDC9	0.998332056649984	10.1754538576969	2.74367866869373	0.0118443805131112	0.0803159458521039	-3.015764015639
SRSF7	1.30296527777425	14.3607952261257	2.74322067486368	0.0118566292780451	0.0803159458521039	-3.01669669225999
AKR1A1	-0.444280727272726	17.3050657024793	-2.73992814244902	0.011945039859239	0.0807815298553148	-3.02339959382008
GLS	-0.940378636363638	15.1510779545455	-2.73773587476716	0.0120042521528208	0.0810484458673182	-3.02786050056061
TBC1D24	-0.66792818181818	11.0293778412173	-2.73659895523807	0.0120350692457266	0.0810777027166989	-3.03017328771788
NAXD	-0.719489909090907	11.5087771487603	-2.73611951204104	0.0120480873708127	0.0810777027166989	-3.0311484637213
VPS36	-0.553491630038332	12.2917734007027	-2.73381788309661	0.0121107684041813	0.0813661281492052	-3.03582880612884
ATP11C	-0.814446727272728	11.6646831012362	-2.73167901965939	0.0121692934245832	0.0816257344900553	-3.04017650839521
PIH1D1	1.05046864105838	11.1728848311104	2.72244244228291	0.0124251186111407	0.0832057290354526	-3.05893343878451
RPS18	1.08069190909091	18.2102548347107	2.72076521251741	0.012472115308619	0.0833801435145752	-3.06233620919521
FAT1	0.742772920080554	11.5124051433345	2.72006491588458	0.0124917876398206	0.0833801435145752	-3.06375668009502
DPCD	0.927404438436856	11.2406452669863	2.71589480855563	0.012609540981264	0.0839551277596536	-3.07221167260193
PEBP1	-0.411597636363634	17.045136177686	-2.71454326954203	0.0126479297471096	0.0839551277596536	-3.07495062938444
PACS1	0.537264909090911	13.2301629464791	2.71324189835707	0.0126849979721713	0.0839551277596536	-3.07758730649613
CPNE2	-0.882102345381819	10.4741293791349	-2.71301672409754	0.0126914222455345	0.0839551277596536	-3.07804346568775
SLC35A4	-0.610960727272724	12.9368650619835	-2.71162936091141	0.012731071950193	0.0839551277596536	-3.0808535959325
COL6A2	1.105225	15.1062991735537	2.71158755727385	0.0127322684795586	0.0839551277596536	-3.08093825937114
CSNK1D	0.556951295498123	10.6305018940637	2.71132234258651	0.0127398620942926	0.0839551277596536	-3.08147537488549
KIAA2013	0.663845911298475	11.9796428239984	2.71126356548102	0.0127415455771655	0.0839551277596536	-3.08159440749876
CISD2	-0.556061041550999	13.4820946968483	-2.70864300264235	0.0128168173175986	0.0843157613601641	-3.08690019805766
TUBB	0.404456727272731	19.5032337809917	2.70161492526789	0.0130207687848156	0.0852777493207898	-3.10111767989331
UFC1	-0.516881545454551	14.7835149380165	-2.70160756954025	0.0130209838421981	0.0852777493207898	-3.10113255094051
C3orf38	-0.977941358771535	9.45899285780485	-2.70083974792984	0.0130434508988626	0.0852777493207898	-3.10268474635099
OCIAD2	0.759296909090908	11.7149351231937	2.70019112923533	0.0130624585181278	0.0852777493207898	-3.10399580149763
NFS1	-0.474017731383995	12.1597996249154	-2.70003903312161	0.0130669194452562	0.0852777493207898	-3.10430321203717
RPL32	0.671140181818178	15.7217594834711	2.6991356682931	0.0130934445013571	0.0853152217112236	-3.10612888553298
CD44	0.776617545454542	17.8909154752066	2.69768050938537	0.0131362785998822	0.0853471336509824	-3.10906910213653
NDUFAF7	-0.960306597761985	10.2912867496019	-2.69755687128798	0.0131399241089941	0.0853471336509824	-3.10931888361416
BAD	-0.79625804520253	12.0848556365781	-2.69628791319162	0.0131773950229977	0.0854553026372916	-3.11188219493866
IVD	-0.492432090909093	14.4337059090909	-2.69435535257401	0.0132346553247433	0.0856912620001121	-3.11578487800573
SYPL1	-1.0065595	14.1038134897559	-2.69346555472982	0.0132610982883125	0.0857272574386187	-3.11758131553127
AGK	-0.511991090909092	11.972737794893	-2.69275607610617	0.0132822182779678	0.0857287830677009	-3.11901349692721
DDX21	1.09073081374437	12.0949231263125	2.69115939465851	0.0133298650411648	0.0859012495980873	-3.12223595603484
DERL1	0.845582818181816	12.6354209917355	2.69014861856764	0.0133601111036898	0.0859612164273459	-3.12427545131073
RDH5	1.00532240265525	9.6086661527935	2.68030228860408	0.0136581576793702	0.0877413728854691	-3.14412352119247
TYMP	-1.08813354545454	14.2343596487603	-2.6795839502225	0.0136801454515998	0.0877453079356515	-3.14557015583603
UBE2O	0.848863818181819	12.3843076859504	2.67627975894466	0.013781714946882	0.0882588765319042	-3.15222191644702
MRPL20	-0.475609254499378	10.4069468950636	-2.67390310715586	0.0138552116682423	0.0885913456357236	-3.1570039527095
CWC27	0.959280640605615	8.06290996505088	2.67091292004556	0.0139482068466814	0.0890472614395443	-3.16301753621364
GTF2F1	1.08079707026152	11.4980706865108	2.6696278600184	0.0139883529342951	0.0890748553861131	-3.16560091971569
NSDHL	-0.431513636363636	14.3613246384298	-2.66938579642979	0.0139959273383783	0.0890748553861131	-3.1660874773548
MYO18A	1.23158558522029	12.3590665322068	2.66443970971691	0.0141515445126419	0.0899258362606736	-3.17602458803255
CLTB	0.635236727272726	14.0678125413223	2.66303823622052	0.0141959343137656	0.0900684858701819	-3.17883862733453
NT5C2	-0.553053545454544	13.3796037578452	-2.66097272444624	0.0142615959392548	0.0903454495843226	-3.18298467524926
FKBP9	0.719233636363636	14.978007768595	2.65933428211689	0.0143138846890027	0.0905369748048632	-3.18627235457156
RPL12	0.671487181818186	17.6699483057851	2.65214092009114	0.0145455961874828	0.0918610343840261	-3.20069467883534
GALNT1	0.825781363636359	13.8166067768595	2.65008974549116	0.014612312911752	0.0921406213559783	-3.20480364960955
ATIC	-0.371881727272724	16.1367615495868	-2.64824666605235	0.014672506822733	0.0923782829866852	-3.20849441834591
RBX1	-0.355966545454546	14.3330571280992	-2.64576100174622	0.0147540570319877	0.0924700675542815	-3.2134699519409
TSEN34	0.844650072969698	10.5472494180311	2.64553656487272	0.0147614413730024	0.0924700675542815	-3.21391909148841
TUFM	-0.461681363636362	15.6785240495868	-2.64524644108684	0.0147709920771789	0.0924700675542815	-3.21449965468191
RPS16	0.581945454545455	17.3069158057851	2.64505826462547	0.0147771898454589	0.0924700675542815	-3.21487619545197
UBE2I	-0.432736090909088	15.2628736983471	-2.64379881934044	0.0148187339249612	0.0925888930927943	-3.21739600143372
SIRT3	-0.813008068676172	10.276500772508	-2.63908715139531	0.0149751300779734	0.0934238738147127	-3.22681747865324
ZC3HAV1L	-0.694678545454545	11.7266744312484	-2.63318869624134	0.0151731094525466	0.0945153479555442	-3.23860027317655
RPE	0.534160000000002	12.9892573917813	2.63069895228078	0.0152574135623724	0.0947330071675612	-3.24356985535212
PMPCB	0.437406727272728	13.6359470867769	2.63035147397132	0.0152692143448517	0.0947330071675612	-3.24426324272043
EIF3E	0.412768999999997	15.1874190289256	2.63006312538102	0.0152790135276835	0.0947330071675612	-3.2448386029263
BPNT1	-0.581233818181817	13.8093339669421	-2.62941555086972	0.0153010421358367	0.0947330071675612	-3.24613063441669
P3H3	0.997133035253309	13.9213218721532	2.62771829396995	0.0153589197109032	0.0947330071675612	-3.24951622202093
YWHAH	-0.502414636363635	15.3426823347107	-2.62576923534404	0.0154256378215466	0.0947330071675612	-3.25340273850187
PREP	-0.437711545454546	13.9168270454545	-2.62568538025512	0.0154285143654404	0.0947330071675612	-3.25356991715488
CLIP1	0.653155636363635	12.9027651033058	2.62552550107189	0.0154340002183081	0.0947330071675612	-3.2538886546941
SLAIN2	0.670313995822234	11.9180935502276	2.62547465846042	0.0154357451392089	0.0947330071675612	-3.25399001324853
RRAS2	-0.801987272727276	14.3278214256198	-2.62490057916375	0.0154554604437645	0.0947330071675612	-3.25513441504238
SLC15A4	-0.582987304329547	10.6942323968457	-2.62471310993134	0.015461903727714	0.0947330071675612	-3.25550809952009
PTPN9	-0.585885077858803	11.2901063246656	-2.62284137160719	0.0155263736642365	0.0949323968402215	-3.2592383217635
LMO7	-0.58224081818182	15.4970491115702	-2.622426451191	0.0155406993122117	0.0949323968402215	-3.26006504353524
DMAC2	-0.637842636050594	11.5699853898624	-2.62114624223909	0.0155849784817004	0.0950614214968502	-3.26261542370748
MRPS17	1.02884609090909	11.8945952892562	2.62012108554864	0.0156205215146967	0.0951368558128041	-3.26465724787542
DNAJC9	0.803468026993309	10.8208406788772	2.61553130261148	0.0157805891858496	0.0959693609006111	-3.27379387662067
KRIT1	-0.719926234461262	10.7869874791155	-2.61249386380489	0.0158873652878781	0.0963346418857129	-3.27983589781223
ARHGEF10L	0.920638332063051	10.7178797394641	2.61234983585121	0.015892445167234	0.0963346418857129	-3.28012230772744
MRPL24	-0.710753157862145	11.5796277300071	-2.61119735493266	0.0159331482628268	0.0963346418857129	-3.28241381134296
STK25	1.10280081818182	14.2018210743802	2.61115844453942	0.0159345241998536	0.0963346418857129	-3.28249116883119
OTUB1	-0.53797918181818	14.9239960743802	-2.60751142852872	0.0160639854324135	0.0969745002942022	-3.28973918736953
CALHM5	-0.826741363636367	13.0478191735537	-2.6056214257475	0.0161314644280072	0.0972388567943752	-3.29349332869467
SIRT5	-0.583481330522908	10.9446975519931	-2.60374463505174	0.0161987350109048	0.0975011836066926	-3.29721986046076
SLC20A2	0.984338556171567	9.40391281595494	2.59995972663944	0.0163352009426406	0.0981786235278763	-3.30473097732873
ATXN2L	0.371330727272724	14.0999386983471	2.59891615317465	0.0163730166291439	0.0982226885431121	-3.30680096220489
AKAP9	0.776041101840947	9.12482868457732	2.5984375327668	0.0163903877349651	0.0982226885431121	-3.30775019038517
SSR3	1.01328236363636	13.142908946281	2.59286274745863	0.0165939976652238	0.0992928117999557	-3.3187998668577
TIMM50	-0.534543942306986	11.7121440634915	-2.59222787220523	0.0166173353730986	0.0992928117999557	-3.32005747271086
LARP4	0.681380969526863	11.3577921446981	2.58894683767054	0.0167384361314316	0.0998498930239185	-3.32655426803706
KPNA4	-0.455809272727272	13.8489602272727	-2.58838611432982	0.0167592146878148	0.0998498930239185	-3.32766413820265
AP1S1	-1.00248902338247	11.4556377111003	-2.58470067883007	0.0168963879130289	0.100521264323165	-3.33495585418626
ATE1	-0.721687262588118	10.5528617642956	-2.58376699030858	0.0169313068969724	0.100583234170871	-3.33680233137931
GDI2	-0.355514818181817	16.7858158264463	-2.58198031804159	0.0169983152767566	0.100835381807928	-3.34033472744827
CSNK2A1	0.659624636363636	13.849584607438	2.57994813076809	0.0170748337619476	0.101012390183889	-3.34435099948015
PSMG2	0.673154618279424	11.706997449491	2.57988095199113	0.0170773687667768	0.101012390183889	-3.34448373911168
RPS15A	0.57740927272728	16.5208977272727	2.57894924445036	0.0171125633333961	0.101074924436822	-3.34632453164877
TBL3	1.32233788754643	10.260522378539	2.5781828215335	0.017141565344024	0.101100755369567	-3.34783851150361
VCL	-0.409950545454549	17.8827633264463	-2.57728974639296	0.0171754180797691	0.101155080656316	-3.34960238571421
LSM6	-0.615324636363637	12.147820392562	-2.57625951016624	0.0172145478402158	0.10124028493422	-3.35163676958721
GRSF1	0.700516363636362	11.5186680932887	2.57409645451165	0.0172969755836552	0.101500850250758	-3.3559067406262
LUC7L3	1.759047746211	12.2006573923901	2.57281475922821	0.0173459915823922	0.101500850250758	-3.35843599213319
TSR1	0.954508007500737	11.8480542344283	2.57240728814694	0.0173616017806399	0.101500850250758	-3.35923994460856
CHMP7	-0.593030919975741	11.719949443646	-2.57221928233688	0.0173688087106532	0.101500850250758	-3.359610863436
SPTLC1	0.507173181818182	13.694236714876	2.57141150325644	0.0173998056509907	0.101500850250758	-3.36120438061418
DCTD	-0.477226727272727	14.2603159028505	-2.57121873599846	0.0174072103718718	0.101500850250758	-3.36158461705195
MSRB2	-0.891660914187128	11.430246993868	-2.56822713869791	0.0175225048808254	0.101861833101889	-3.36748369852131
BZW2	0.650396454545456	12.3056098760331	2.56801685839998	0.0175306358120246	0.101861833101889	-3.3678982130085
CORO7	-0.507767408241993	11.0461998859701	-2.56768279002392	0.0175435605366713	0.101861833101889	-3.36855670825866
CASP8	0.879178262336824	9.43577175437706	2.56694056568592	0.0175723082960504	0.101884640614812	-3.37001957679004
LDHA	-0.564496090909088	19.6705455371901	-2.56509071917971	0.0176441484629385	0.101980638417622	-3.37366453106793
NRAS	-0.576560363636363	12.3469582231405	-2.56484330961355	0.0176537776217754	0.101980638417622	-3.37415192574754
PEX26	-0.9305106899274	9.48194148952393	-2.56433942444144	0.0176734040062267	0.101980638417622	-3.37514449966264
AP3B1	1.19060209090909	13.4145960950413	2.56395894121045	0.0176882374064182	0.101980638417622	-3.3758939242208
SFXN3	-0.503902636363641	14.8716316115702	-2.56244695297447	0.0177472985777295	0.102177644686648	-3.3788714638561
PPP6R1	0.555743545454547	12.8913792355372	2.5600863877306	0.0178398760306392	0.10256679426579	-3.38351826984998
BYSL	0.866829157764089	10.2421720359871	2.55916839948008	0.0178759999304202	0.102630740859266	-3.38532474084054
PTPRK	-0.490509363636367	12.514465661157	-2.55741689714533	0.0179451135742802	0.102678978274675	-3.3887705134712
BPGM	0.836538818181817	13.3694877272727	2.55736986462618	0.0179469729035303	0.102678978274675	-3.38886302472843
RPL27	0.84606927272727	17.8279765702479	2.55705458986712	0.0179594412670442	0.102678978274675	-3.38948313583287
PPP6C	0.578650272727273	13.7053306818182	2.55549709611542	0.0180211554476955	0.102888516151307	-3.39254597138109
UFD1	0.395434545454545	14.0003444214876	2.55393422681546	0.0180832820500239	0.10309982335465	-3.39561839913786
HADHA	-0.390841181818182	16.5004770041322	-2.55153053126352	0.0181792240805511	0.103503071914927	-3.40034188162707
IDH2	-0.476686181818181	15.8222963016529	-2.54814324947251	0.0183152338692272	0.104048149156482	-3.40699425136192
SEC22B	-0.405306090909086	16.4821679958678	-2.54788469740991	0.0183256545286569	0.104048149156482	-3.40750183829452
PCYT2	-0.48782909090909	13.1757550413223	-2.5458522766685	0.0184077623425758	0.104369978475516	-3.41149092686108
RPS15	0.740990454545452	16.0969166115702	2.54423582616502	0.0184733108248851	0.104597159911935	-3.4146623867516
FBLN1	-1.27439836363636	16.9322508264463	-2.5423415424915	0.0185504033883061	0.104634826770571	-3.41837760633127
SSU72	-0.645908933550418	10.8306025378855	-2.54149963457067	0.0185847633666637	0.104634826770571	-3.42002835617765
ARHGEF40	0.715581805743138	11.2044301199	2.54133930245394	0.0185913135871771	0.104634826770571	-3.42034269076796
EIF3A	0.402135727272729	15.800622231405	2.54044845101613	0.0186277478235926	0.104634826770571	-3.4220890343257
CIRBP	0.863643090909093	13.2059795454545	2.54034131295946	0.0186321340723523	0.104634826770571	-3.42229903625844
ATL1	-0.739872913330284	11.4141760416724	-2.53959775916644	0.0186626018897245	0.104634826770571	-3.42375635197802
SIDT2	0.647129000000001	12.8285781505747	2.53914888566584	0.0186810174388396	0.104634826770571	-3.42463600531721
TATDN1	-0.47245009090909	12.4182829752066	-2.53907914504028	0.0186838801517244	0.104634826770571	-3.42477266804216
GABARAPL2	0.717599363636362	14.0324111363636	2.53750572402777	0.0187485750011359	0.104852917694151	-3.42785539565621
DHRS7B	-0.695603041040444	12.3022748908799	-2.53689097819918	0.0187739085274545	0.104852917694151	-3.42905956381155
RPS4X	0.754274363636362	17.3131893181818	2.53362552692146	0.0189090140517339	0.105370336002358	-3.43545337070549
PDIA4	0.710149545454547	15.6216161983471	2.53341176712648	0.0189178898011542	0.105370336002358	-3.43587176425677
PTPN13	-0.898339905385141	9.30373212468443	-2.53146311404624	0.0189989815667405	0.105678616980311	-3.43968501646197
PTPRG	-0.648554077310031	11.8234132159006	-2.5301362183572	0.0190543850547859	0.105843370297559	-3.44228068500974
HSPA4L	0.645835909090907	11.6153052130751	2.52882766693669	0.0191091703501513	0.106004249036988	-3.44483976318063
NRP1	0.578259636363638	14.2954640909091	2.5277702274151	0.0191535497473124	0.106107046845773	-3.44690724032174
LRCH1	0.814342376559374	10.8259958643169	2.52631753149631	0.0192146745074785	0.106238817303732	-3.44974676484542
ARSA	-0.59728909090909	14.1625476033058	-2.5259754057957	0.0192290965302491	0.106238817303732	-3.45041537785753
DDX20	0.726619060952206	10.9172012570627	2.52441545105268	0.0192949833160287	0.106459551763841	-3.45346337366267
CERT1	0.433162999999997	12.2034957521172	2.52123351261292	0.0194300306937732	0.107060773151596	-3.45967746317182
PPP2R1B	0.963447941326958	9.60204755517333	2.52014036544062	0.019476629151611	0.107173676497806	-3.46181133675265
GRWD1	0.682192572343334	11.2654528489202	2.51613576017237	0.0196482290580983	0.107858989145533	-3.46962430106036
ASNS	0.888226582198795	14.2027890785989	2.51600813979891	0.0196537207992348	0.107858989145533	-3.46987317887418
EXOC6B	-0.46784609090909	12.2677972727273	-2.51525165711787	0.0196863030672694	0.107883757092589	-3.47134828905753
ABI1	0.408829000000003	14.0319534336296	2.51468375692189	0.0197107960583293	0.107883757092589	-3.47245551560956
DDX19A	0.741782332928288	11.2096468123097	2.51386122510591	0.019746321480062	0.107934287184627	-3.47405895702227
MTDH	0.51232418181818	15.1304454132231	2.51123506045007	0.0198601466013817	0.108357449189509	-3.4791765200551
IQSEC1	-0.654213181818179	12.357573903526	-2.51085820019239	0.0198765308744702	0.108357449189509	-3.47991066673009
YTHDF2	0.664079454545456	12.8305282974428	2.51012906367129	0.0199082664112591	0.108360253304734	-3.48133090165332
PROS1	-1.11749522673161	11.749630188354	-2.50963027023396	0.0199300035214795	0.108360253304734	-3.4823023399882
GPD1L	-0.570772909090911	12.5015010647408	-2.50902898322745	0.0199562366622116	0.108360253304734	-3.48347325502918
EHD2	-0.501535090909098	16.9201662396694	-2.50789142613723	0.0200059544733602	0.108402279840218	-3.48568806357799
SH3GL1	0.34239209090909	14.7268234174419	2.50720714842618	0.0200359169706012	0.108402279840218	-3.48702008403804
SIL1	0.654561982254087	12.2272836501247	2.50704099530075	0.0200431986354996	0.108402279840218	-3.48734348965108
DEK	1.77994842260549	12.7825529566001	2.50540513992729	0.020115021894871	0.108647585366375	-3.49052695597577
LCP1	-1.19109884195465	10.8873254188989	-2.50456938103992	0.0201518089601412	0.108702403900158	-3.4921529594917
LEMD2	-0.398357727272728	13.3027674793388	-2.50397222555615	0.0201781319785433	0.108702403900158	-3.49331457188663
STUB1	0.471881636363637	13.5756910743802	2.502986315013	0.0202216617406671	0.108703067672358	-3.49523208180336
ARIH1	1.0425981892085	13.0623268742747	2.50277017315264	0.0202312164924925	0.108703067672358	-3.49565240464797
SEC11A	-0.620469454545457	17.3776959710744	-2.50194942133691	0.0202675369323468	0.108755868114096	-3.49724831182489
BZW1	0.794839832259145	14.7538566114323	2.49533566075786	0.0205624389617288	0.110148570362432	-3.51009812729006
XRCC4	0.605664474396722	10.9180868396957	2.4944049104744	0.0206042597894303	0.110148570362432	-3.51190500227848
ECH1	-0.421480807145807	14.733861428128	-2.49433116748014	0.0206075766232272	0.110148570362432	-3.51204814475393
RECQL	-0.470094272727275	14.5827747397559	-2.4926866205315	0.0206816748859025	0.11039947927539	-3.5152397801569
PRRC1	0.483515818181818	13.9026774380165	2.49209689070441	0.0207083067093911	0.11039947927539	-3.51638401455965
SMCHD1	0.712742459985668	10.3946873156235	2.48953041766209	0.0208245793854187	0.110868009479871	-3.52136195785704
CAP1	-0.384374909090905	17.4888314256198	-2.48896651832722	0.0208502078729501	0.110868009479871	-3.52245532793902
DNASE1L1	-0.572413909090908	11.4129267047471	-2.4882528938846	0.0208826832735832	0.110897043774979	-3.52383881467476
FKBP10	0.547625454545457	16.8689567975207	2.48693411407468	0.0209428218721395	0.110928840888133	-3.52639493639758
ARMC9	0.574905363636361	12.7711652066116	2.48660546827515	0.0209578337570624	0.110928840888133	-3.5270318190482
KCTD21	-0.567085289923707	12.2496681779099	-2.48634497972625	0.0209697394711794	0.110928840888133	-3.52753658737013
HBA1	0.996926454545456	17.1228011570248	2.48428720584376	0.0210640122706273	0.111165233691212	-3.53152308326737
ARMCX2	0.977721899845932	11.6216588920354	2.48383562102946	0.0210847534474304	0.111165233691212	-3.53239769249504
STK24	0.857229756456334	12.4156811503922	2.48359815174913	0.0210956679769682	0.111165233691212	-3.53285757773725
RABGGTB	-0.602838363636362	11.2801801853639	-2.48197473313686	0.021170424291511	0.111416143226478	-3.53600086603718
RPS25	0.884427272727272	16.3853008057851	2.48092989849868	0.0212186678930539	0.111527057235578	-3.5380233005472
RPSA	0.485843454545449	17.6014496694215	2.4777853478068	0.0213644805811565	0.112149862897247	-3.5441072567973
NUDT21	0.535609272727273	14.225398822314	2.4758008014572	0.0214569831871902	0.112491591294273	-3.54794471878615
G3BP2	0.476196377713691	13.9551062945217	2.47374252770513	0.0215533158288848	0.112852501884658	-3.55192297469804
FAH	-0.692355727272727	14.153652231405	-2.47074396225572	0.0216943766711697	0.113446390108474	-3.55771540547723
SLC35E1	0.814174650130665	10.4327650541983	2.46946596045274	0.021754757950916	0.113520420412495	-3.56018299825568
IGSF8	-0.624733867391518	10.5124087936714	-2.46927398003477	0.0217638418671459	0.113520420412495	-3.56055361777886
CNP	-0.367352195895508	14.4941279370837	-2.46774828073637	0.0218361586923943	0.113643084094558	-3.5634984303742
SPECC1	-0.798985909090909	12.0375870719795	-2.46760994416838	0.0218427267601964	0.113643084094558	-3.56376539000832
CC2D1A	0.55668688193426	11.8530110392298	2.46635948272387	0.021902180680875	0.113808166702521	-3.56617813813125
BABAM2	-0.399048272727274	12.888604731405	-2.4651285081715	0.0219608549894255	0.113856543414667	-3.56855263217708
SSRP1	1.68917125692833	12.1770759291662	2.46500054287021	0.0219669628220259	0.113856543414667	-3.56879943415844
NUDT5	-0.423119727272727	15.0252442975207	-2.46029753273475	0.0221925376308055	0.11480293789133	-3.57786507983826
RAB1B	0.394713181818179	15.3107466942149	2.4600288582534	0.0222054890830003	0.11480293789133	-3.57838269671401
TJAP1	-0.649262575846317	10.7793663608759	-2.45303293104077	0.0225452097095211	0.116412686613313	-3.59184979921292
ELMOD2	-0.579929077004962	12.1602257613028	-2.44980428069941	0.0227036144860937	0.116963537253798	-3.59805779146357
CTBS	-0.796153423048448	10.4568286155653	-2.4493183462211	0.0227275447827341	0.116963537253798	-3.59899174673182
NEDD4	-0.398318454545459	12.3168763842975	-2.4491189760236	0.0227373697268042	0.116963537253798	-3.59937490219558
MRPL46	-0.427566272727274	12.7334238842975	-2.44779788803387	0.022802572503297	0.117152140332959	-3.60191337190644
SRPRB	0.412313272727269	14.3487853099174	2.44622783618017	0.0228802886731544	0.117404481254124	-3.60492924009839
PPM1G	0.63745110338512	12.6430376417926	2.44228096952677	0.0230767420898669	0.118264701971165	-3.61250592995693
MTPN	-0.408199818181819	15.721941838843	-2.43970371945607	0.0232058669242063	0.118778159256692	-3.61744974199255
ZC3HAV1	0.38929327272727	13.6625540702479	2.43790554288539	0.0232963553921087	0.119092825510095	-3.62089737827019
EXOC1	-0.31624627272727	12.6629692913986	-2.43582051237882	0.0234016887265591	0.119396320977724	-3.62489322836373
RRBP1	0.831942909090911	15.6401380371901	2.43557945999371	0.0234138948567765	0.119396320977724	-3.62535506974581
BCAP29	-0.519174436425788	11.9131105931429	-2.43441313922753	0.0234730370851086	0.1195494010352	-3.62758930833487
PYGL	-0.808426181818181	15.1028513842975	-2.43182366449802	0.0236048406483897	0.120071711104882	-3.63254765087798
MRPL16	0.462363594161387	10.9930698944086	2.43105648054989	0.0236440216583488	0.120122164489507	-3.63401609444479
PHKA1	-0.650278206747412	10.3396718052591	-2.42849552246637	0.0237752498130063	0.120624796071679	-3.63891607384851
RAB1A	0.521879	15.0602105785124	2.42756164955604	0.0238232708931643	0.120624796071679	-3.6407021708372
RRM1	0.879012136363636	13.2866407334711	2.4274093524757	0.0238311107464388	0.120624796071679	-3.6409934131941
WDR82	-0.503637002196443	11.2885423303865	-2.42440334765033	0.0239863421135304	0.120932843884523	-3.64673979593619
CMPK1	-0.476584090909089	17.9814191528926	-2.42416620887117	0.0239986278454107	0.120932843884523	-3.6471929490167
ITCH	0.404804545454544	11.8379969935499	2.42331540541158	0.0240427544342643	0.120932843884523	-3.64881856147924
SERBP1	0.587396636363634	15.0985469834711	2.42331261807824	0.0240428991216728	0.120932843884523	-3.6488238866537
WDR45	-0.451312332780105	12.4874871041202	-2.42323989424055	0.0240466744212077	0.120932843884523	-3.64896282365746
NAGLU	-0.422186999999999	12.464253161157	-2.42281526247637	0.0240687292213533	0.120932843884523	-3.64977402497096
RMND5A	-0.857054010931192	10.560010875429	-2.41890358736083	0.0242727794996848	0.121579156947186	-3.65724299864112
LHPP	-0.550983636363638	11.6653303471216	-2.41859959808837	0.0242887038303858	0.121579156947186	-3.65782315375498
HFE	-0.893744019066757	10.4111141316582	-2.4185515138258	0.0242912235872261	0.121579156947186	-3.65791491748858
CYCS	-0.605789363636365	15.6531636157025	-2.41808216832017	0.0243158313894372	0.121579156947186	-3.65881055996927
NDUFC2	-0.673822440459748	11.5439358852285	-2.41661379465705	0.0243929674389141	0.121816461480222	-3.66161199674705
ALKBH5	0.827563767104815	10.635321552253	2.41512824972805	0.0244712360339179	0.122058838297974	-3.66444522007591
PCCB	-0.499340739673935	11.1746353386472	-2.41385950239841	0.0245382662796106	0.122244639657526	-3.66686419206482
PSMD7	-0.364236454545454	15.6519983367769	-2.4119312602785	0.0246404643600926	0.122604977209915	-3.67053917493429
RAD50	-0.503139818181818	11.9829817975207	-2.40982005155305	0.0247528115120199	0.122835464948706	-3.67456097028875
HINT1	-0.549062727272727	16.110205	-2.40943228712475	0.024773497705576	0.122835464948706	-3.67529943507113
CCNYL1	0.723027909090908	11.1393346217532	2.40882853944966	0.0248057378747911	0.122835464948706	-3.67644908831174
STIM1	-0.647390363636365	12.5939990909091	-2.40881465035038	0.0248064800103476	0.122835464948706	-3.67647553395023
HINT2	-0.649229454545454	13.6739278099174	-2.40411659548075	0.0250586930315885	0.12356872492232	-3.68541595505028
MYD88	-0.510015590909092	11.8877109710744	-2.4036841503877	0.0250820274869719	0.12356872492232	-3.68623840407634
ATRN	0.660374455084293	10.4113231775207	2.40346018721519	0.0250941202922011	0.12356872492232	-3.68666431724732
B4GALT1	0.755978999999998	12.822086838843	2.40333841210923	0.0251006977551757	0.12356872492232	-3.68689588884737
UBAP2L	0.598668727272727	15.0635809400826	2.40325746163132	0.0251050710317211	0.12356872492232	-3.68704982329925
SEC14L2	-0.683821272727274	12.4038088925226	-2.40160388511865	0.0251945583831206	0.123860673248755	-3.69019360189486
EXOC7	-0.299380363636365	13.0909374380165	-2.39989498186859	0.0252873497691514	0.124076098924945	-3.6934412793385
MYH9	0.943002454545457	18.3642526446281	2.39968396863369	0.0252988294275709	0.124076098924945	-3.69384220757934
PRRC2C	0.51187981818182	12.5093408780992	2.39863664616096	0.0253558777874757	0.124207492025761	-3.69583183971706
GOLGB1	0.894220727272726	12.4565961570248	2.39677605706727	0.0254575187582599	0.124235584262205	-3.69936524483591
PSMD4	0.468399545454549	15.0308010743802	2.39655664532824	0.0254695296627217	0.124235584262205	-3.69978182237342
BTN3A3	-0.860185319595379	10.0654221939738	-2.3964569334208	0.025474989762624	0.124235584262205	-3.69997112933715
CAPZB	-0.310781363636362	16.6008676859504	-2.39631670386448	0.0254826703894706	0.124235584262205	-3.70023735307451
SNX6	-0.292280272727274	14.7320952066116	-2.39504335464166	0.0255525120675978	0.124428306094293	-3.7026543825918
LIMA1	0.459866818181819	15.922396177686	2.39383360995117	0.0256190289681606	0.124598718859872	-3.7049500035587
NUDT4B	-1.00016263636364	11.7258718109022	-2.39330374159607	0.0256482137482563	0.124598718859872	-3.70595527814644
UBE2L3	-0.328455818181819	16.2529754338843	-2.39073689266778	0.0257900294304059	0.125020579884777	-3.71082335116212
SCYL1	0.429885256836284	12.7916912980413	2.39062976679077	0.0257959637423645	0.125020579884777	-3.71102645255616
DST	0.481158874630124	11.655917596097	2.38889633622961	0.0258921638706374	0.125338835718121	-3.71431216591483
ASAP3	-0.82808771159875	10.484967932451	-2.38600719218881	0.0260532394291717	0.125953645308586	-3.71978550994291
PPP3R1	0.79602481818182	14.0361972933884	2.38551922849527	0.0260805355693784	0.125953645308586	-3.72070956037954
NENF	0.521740545454545	13.6572844421488	2.38468296020288	0.0261273769063113	0.126031588954651	-3.72229293959359
TEX2	-0.781117726106629	10.6633720486715	-2.38349982739895	0.026193779657728	0.126203597998795	-3.7245325254605
ACP2	-0.59813768181818	14.5746382334711	-2.38240380005918	0.0262554326760823	0.126212901250534	-3.72660665984303
MCMBP	-0.532494801138716	11.2661520130951	-2.38237236630109	0.0262572028423766	0.126212901250534	-3.72666613738863
TBC1D20	-0.817290120567565	11.6915632506604	-2.38017898131265	0.026380993975795	0.12656875824691	-3.73081525279185
HSP90AB1	0.403239363636363	17.9005638016529	2.3799685153694	0.0263929006234726	0.12656875824691	-3.73121326550774
HSPE1	0.529332636363637	18.8661595867769	2.37878437847287	0.026459983086442	0.126742392730274	-3.73345221412916
PEX3	0.504300141673088	10.0803011911129	2.37821830862437	0.0264921070440889	0.126748367617698	-3.73452230506792
PLSCR4	-0.786354363636363	11.786381829355	-2.3768162021018	0.0265718304041239	0.126833709692786	-3.73717219981403
TNS2	-0.748068424866506	11.037378073886	-2.37667916860781	0.0265796339540434	0.126833709692786	-3.73743113657087
RPL19	0.706651999999995	15.1830587396694	2.37627544533472	0.0266026367954906	0.126833709692786	-3.73819395716636
MLEC	-0.38703409090909	14.8324234710744	-2.37417481949692	0.0267226203906011	0.127257954412317	-3.74216181348724
ATOX1	-0.480905818181817	15.4247560950413	-2.37170143816928	0.0268645350518702	0.127785534632592	-3.74683117999675
SRPK1	0.837715953043602	10.0130974420934	2.37034930962376	0.0269424094571685	0.12786666328862	-3.74938260893722
CCDC43	0.784535873702914	10.9241147213922	2.37032365786205	0.026943888853753	0.12786666328862	-3.7494310050048
PTCD3	0.698497948310779	12.3172850117476	2.36947728075537	0.0269927434269153	0.127950590955528	-3.7510276589344
TPM2	-1.296032	16.4789759504132	-2.3678486478985	0.0270869813034732	0.128249202134668	-3.75409908061037
DDX3X	0.716315000000002	14.4844719214876	2.36719812861001	0.0271247071473987	0.128279865023124	-3.75532554802703
PRORP	-0.956182032963451	9.08506903964786	-2.36469030065456	0.027270598578251	0.128643652336995	-3.76005190448159
ABCA1	-0.652428243339623	8.97803214471274	-2.36404167815484	0.0273084493939702	0.128643652336995	-3.76127385475074
NSMCE1	-0.659695013730061	7.8990345249439	-2.36381916676633	0.0273214453540353	0.128643652336995	-3.7616930029176
WDR48	-0.587174170032617	10.5457202984462	-2.36372438472816	0.0273269829081267	0.128643652336995	-3.76187153839963
RABGAP1L	1.0128425065376	10.0098504514985	2.36318581462513	0.027358468023151	0.128644342766363	-3.76288593348092
ATXN3	-0.578678824349511	10.2756485409744	-2.3623661350218	0.0274064511427955	0.128712781490202	-3.76442954114084
IPO4	0.477877454545453	13.7925394008264	2.36186657323058	0.0274357329607618	0.128712781490202	-3.76537015623539
PUF60	1.04471077272727	14.6283247210744	2.35677217244789	0.0277359919956569	0.129972884865493	-3.77495573141455
G6PD	-0.375051636363636	16.4220591942149	-2.35438376509988	0.0278778023513215	0.130322718005798	-3.77944560654603
C8orf33	1.24251407166192	10.7429821032016	2.3543157042928	0.0278818531943642	0.130322718005798	-3.77957351274833
BCKDK	-0.46161072930756	10.9822049061132	-2.35391207194035	0.0279058877288906	0.130322718005798	-3.78033201213689
RAB14	-0.280767272727269	14.9404489256198	-2.35091872626846	0.0280847247087057	0.131008857874133	-3.78595470235537
FAM98B	-0.551251363636366	12.5472883264463	-2.34969130946874	0.0281583611918392	0.131083228065888	-3.78825907596929
NUDCD1	-0.39486590909091	12.6667676192846	-2.34958857166788	0.0281645328024637	0.131083228065888	-3.78845192596607
TACO1	-0.536620818181817	13.7818020744667	-2.34849379716197	0.0282303749077253	0.131240870890387	-3.79050663186231
GSTP1	0.439447181818185	17.6794729752066	2.34404964277526	0.0284991137805554	0.132340341707217	-3.79884182854412
MTM1	-0.56721432538483	10.6803507484048	-2.34281755581825	0.0285740340973163	0.132538316349699	-3.80115102948617
RPS24	0.638899363636364	15.4924717355372	2.34048277925483	0.0287165037414791	0.133048812481683	-3.80552496856909
PRDX3	-0.383938636363634	16.5116844834711	-2.33979248240361	0.0287587511364832	0.133094333049902	-3.8068176735534
COMMD9	-0.316653272727271	12.5826844628099	-2.33776277534731	0.0288833042827569	0.133441872099664	-3.81061737369846
SLC30A9	-0.597707999999999	11.8458882737624	-2.33750983075061	0.0288988609735935	0.133441872099664	-3.8110907618786
VBP1	0.412972727272727	14.1081252705921	2.33337818991947	0.0291540600984849	0.134469007532899	-3.81881892031036
AIDA	-0.446045636363639	13.2567006198347	-2.33240012985036	0.0292147745198014	0.134597810778659	-3.82064719096643
RAB10	-0.384567181818186	15.8384012603306	-2.33143998972733	0.0292744895904675	0.134625178583984	-3.82244152688627
ANO6	-0.478998378988623	12.3022548989167	-2.33125021723496	0.0292863055969543	0.134625178583984	-3.82279612756734
NME7	-0.71242955005874	10.6290019089418	-2.32792869942766	0.0294938279705069	0.135427476307529	-3.82899982764962
PIR	-0.616003636363635	12.890522892562	-2.3270503089509	0.0295489337222312	0.135528908301407	-3.83063955531103
OPTN	0.434466	13.3860863533058	2.32568018307088	0.0296350773706541	0.135772313176936	-3.83319649909634
CPSF7	0.656505818181817	12.9764795867769	2.32297830872271	0.029805628326419	0.136167801757964	-3.83823616864527
SLC12A2	0.518364746168105	10.7970451123009	2.32281599892786	0.0298159024958516	0.136167801757964	-3.83853880702871
ACADSB	-0.47868947306273	12.0057582893324	-2.32273683961059	0.0298209144410254	0.136167801757964	-3.83868640079621
NDUFA8	-0.555393818181818	14.9975223140496	-2.32121252041131	0.0299175772537296	0.136457394029511	-3.84152793920047
JPT1	0.733357363636365	13.1639188429752	2.31886612259547	0.0300669337327597	0.136986418393983	-3.84589979348131
SNX4	-0.441053272727276	12.617948946281	-2.31658514454957	0.0302127820707671	0.137498304213414	-3.85014725373101
FOCAD	-0.498023470406078	10.9322778730177	-2.31386572961902	0.0303875132717081	0.138097076148915	-3.85520790768369
RPS7	0.586717818181821	17.230726053719	2.31303094964512	0.0304413363704455	0.138097076148915	-3.85676067327577
GNAQ	-0.548466909090907	13.0820625619835	-2.31264904908062	0.0304659888711917	0.138097076148915	-3.8574709319763
MCU	-0.588928636363638	14.0669981856957	-2.31244890066477	0.0304789161975438	0.138097076148915	-3.85784314028117
DTX3L	-0.59764012116014	11.2693761914186	-2.31172529059763	0.030525695245607	0.138122094653564	-3.85918865088402
BLMH	-0.404919545454545	14.0280411363636	-2.31132296929081	0.0305517325080234	0.138122094653564	-3.85993663591828
DLST	-0.403746636363639	16.5580809917355	-2.30848936630345	0.0307356944683659	0.138753415873776	-3.8652026087841
KPNB1	-0.291268363636359	15.7616190702479	-2.30813182142747	0.0307589789147714	0.138753415873776	-3.86586679857244
RHOG	-0.466735090909086	15.3929711983471	-2.30641380613911	0.0308710873310954	0.138953203030477	-3.86905740132728
KIDINS220	0.522068596623603	10.7206386139287	2.3059739375163	0.0308998509919609	0.138953203030477	-3.86987407409416
HMGB2	1.66331327272727	14.615251446281	2.30589803063565	0.0309048171417358	0.138953203030477	-3.87001499563558
TM9SF4	0.555417818181819	13.3223031256985	2.30305579852162	0.0310912957380183	0.139638696941537	-3.87528963048327
ITGA1	-0.658702385111715	12.5869647265242	-2.3018991776216	0.0311674764900162	0.139713083550165	-3.87743498813042
MRPS31	0.660103604852969	11.5919672614567	2.30177102128439	0.0311759280223999	0.139713083550165	-3.87767265937171
VPS29	-0.431352636363636	15.8920130785124	-2.30033874187847	0.0312705256995895	0.139870870232607	-3.88032834482254
IRGQ	0.591746818181818	11.3031541976847	2.30020634283837	0.0312792835258304	0.139870870232607	-3.8805737850663
CUL3	-0.308645727272728	13.2757844421488	-2.29859247008557	0.0313862176009621	0.140196325627801	-3.88356489227994
COPS8	0.425638454545453	13.518387768595	2.29710365511814	0.0314851624876211	0.140485426099657	-3.88632311085904
TAP2	-0.884830632372731	11.7342347846356	-2.29579519207433	0.0315723573473828	0.140721527590669	-3.88874632427379
BRIX1	0.973679314423121	12.7837948441871	2.29396897164193	0.031694425103917	0.141095539583413	-3.89212702227667
EIF4B	0.476709909090912	13.5967774586777	2.29351234788112	0.0317250141377564	0.141095539583413	-3.89297207269536
EXOC2	-0.415570863636363	12.8401264152893	-2.29273028312831	0.0317774671690752	0.141175868754387	-3.89441916666288
FLRT2	-1.02358696416294	10.4762371386406	-2.29064479635915	0.0319177292868823	0.141645706727191	-3.89827660533388
DRG1	0.30655190909091	13.1588261363636	2.28836096588157	0.0320719816506731	0.142097868824647	-3.90249850167161
IWS1	0.85885221130706	11.9589573922213	2.28811184435999	0.0320888488186232	0.142097868824647	-3.9029588759327
PLPP1	-0.783858119554477	12.5268405306798	-2.28646065512452	0.0322008507163079	0.142387991612001	-3.90600949890524
RDH11	-0.410064272727272	14.6729811983471	-2.28610746962289	0.0322248540826434	0.142387991612001	-3.90666184858123
UBR4	0.529113454545454	13.9592810950413	2.28543217290771	0.0322707945425102	0.142387991612001	-3.90790898403678
ACSF2	-0.83797790909091	12.2075989733239	-2.28510445383442	0.0322931108869117	0.142387991612001	-3.90851413473524
BICC1	0.533671999999997	11.7069259090909	2.28333263649727	0.0324140093564732	0.142767712884466	-3.91178498757713
TGFB1I1	-0.747530272727277	14.2955907024793	-2.2825914816415	0.0324647042289139	0.142837739399455	-3.91315274014608
MYDGF	0.389731363636361	15.5631248966942	2.28073859923484	0.0325917587361472	0.143243222282531	-3.9165709454405
MTCH2	-0.456899090909097	15.0131574173554	-2.27982171243414	0.032654798993828	0.143359567807485	-3.91826180480414
AP2B1	-0.331454909090908	15.6513734917355	-2.2793383568399	0.0326880768496482	0.143359567807485	-3.91915301120828
SMG8	0.667410775778947	10.3633162471189	2.27810751607512	0.0327729574052344	0.143504868809786	-3.92142191009472
GFM2	-0.484324186979249	11.0351134543752	-2.27784445355269	0.0327911247121995	0.143504868809786	-3.92190673681494
CD59	-0.598107727272723	17.7008710950413	-2.27678435455074	0.0328644294089645	0.143672505563151	-3.92386016760201
GOLIM4	0.613649320779958	13.0785999742816	2.27299002528885	0.0331280333340998	0.144670826421787	-3.93084743712888
LIMS1	-0.413944727272726	14.236096838843	-2.27212554136555	0.0331883615687524	0.144780259553378	-3.93243840360277
TBCE	-0.346457363636363	12.5549326606703	-2.26955622741905	0.0333682552541977	0.145410496622592	-3.93716472291806
SPATA5	-0.441005545454546	12.7403956404959	-2.26809959371131	0.0334706387870148	0.1457019853878	-3.93984280248793
GSK3B	-0.363955090909091	13.1913763842975	-2.26493513310901	0.0336940518507783	0.146519155558734	-3.94565720471539
HRNR	-0.790218151156392	9.59922179912193	-2.2643519970839	0.0337353700506551	0.146543591595703	-3.9467281265033
SLC2A10	0.671506629353171	11.8169663195394	2.26231981744083	0.0338797225343164	0.147015075056415	-3.95045889191917
SRP19	-0.44708445675302	11.9607690993053	-2.25854890498729	0.03414907894947	0.148027422478959	-3.95737631422552
FAM50A	0.623662090909091	12.5847164256198	2.25567793742943	0.0343554620335875	0.148764948995651	-3.96263816127553
TXN2	-0.571866322433783	11.815062074299	-2.25383187831553	0.0344887691970585	0.149184823555243	-3.96601942728429
SIAE	-0.556649019495374	10.7784103933063	-2.25298672983164	0.0345499562803262	0.149292179506041	-3.9675668497749
PAK2	0.376701181818181	14.4433674586777	2.25156865617175	0.0346528446586717	0.149579313694897	-3.97016247372531
RTN2	-0.6093500569967	10.6896477549083	-2.25049469402123	0.0347309520168809	0.149758989526572	-3.97212757738653
RPL5	0.408747727272722	16.9623029132231	2.24978822401039	0.034782419893615	0.149823540045425	-3.97341994318454
LAMP1	0.460732454545454	16.8172665495868	2.24801904745423	0.0349116137658842	0.150222405145655	-3.9766552619499
FUBP3	0.375092	13.7066474380165	2.24593510216141	0.0350643550771445	0.150721651928459	-3.98046420899246
TXNDC15	0.743689862694735	11.005771124185	2.24455923367201	0.035165532214837	0.150897388119726	-3.9829777798686
WDR3	0.513721324877963	10.5147249042737	2.24437965211492	0.0351787577175586	0.150897388119726	-3.98330578749689
LETM1	-0.377569090909089	14.2488214876033	-2.2434764464586	0.0352453442093504	0.151025196220651	-3.98495525882642
PCYT1A	0.691090545454546	13.2848724586777	2.24094986571756	0.0354322207190931	0.151667639261603	-3.98956724590151
ERGIC2	0.429762272727274	12.7700759369294	2.2400610699279	0.0354981742861831	0.151791672338314	-3.99118888512324
XPO5	-0.400109708823472	11.0454745976152	-2.23953118956547	0.0355375475750521	0.151801907175431	-3.9921554829213
ATP9A	0.555876299393198	11.0092100311703	2.23564412808951	0.0358275988615666	0.152881801794938	-3.99924189826836
TXNRD2	-0.640661839433543	12.104680511699	-2.23497442196138	0.0358777894428223	0.152936994457721	-4.00046206142307
RAB34	-0.493844116709706	12.6578107036608	-2.23310555507751	0.0360181891861893	0.153118026798806	-4.00386583322344
DCXR	-0.508540363636365	11.7848277238082	-2.23254519667133	0.0360603838867897	0.153118026798806	-4.00488607423375
ABCA6	-0.673054022983438	10.2232226913803	-2.23203312136808	0.036098982267419	0.153118026798806	-4.00581826880015
TNPO3	-0.342117818181816	12.3991647933884	-2.23192383370146	0.0361072248474503	0.153118026798806	-4.0060172017436
CCT7	0.263650272727268	15.845878677686	2.23109570379571	0.0361697389314341	0.153118026798806	-4.00752442611087
RAVER1	-0.722744069760424	11.7004622972199	-2.2309895323455	0.0361777607553273	0.153118026798806	-4.00771763683945
PRSS23	1.01490011640075	11.3736029578605	2.23064385902887	0.0362038894611163	0.153118026798806	-4.00834665368623
CLMP	1.14783404047416	11.9360859412146	2.23026493640761	0.0362325511574316	0.153118026798806	-4.00903610489107
SH3D19	-0.509531090909091	11.5489008223538	-2.22981160598932	0.0362668682090617	0.153118026798806	-4.00986084663279
DPP7	-0.500893090909091	13.7359775206612	-2.22941612542019	0.0362968302089798	0.153118026798806	-4.0105802581165
TM9SF3	0.435023727272728	14.7826992871901	2.22850681963284	0.0363658056381879	0.153118026798806	-4.01223406154715
ACBD3	0.454416909090908	13.5877345454545	2.22847972624973	0.0363678626379625	0.153118026798806	-4.01228333136611
CASP3	0.426307545454545	13.5003325908697	2.22540642240648	0.036601884630679	0.153945426648501	-4.01786979434222
M6PR	0.58841846878671	11.6518566496559	2.22475288208231	0.0366518260080791	0.153997692695153	-4.01905714661012
TTC38	-0.692219427271347	11.3763729690419	-2.22268894926809	0.0368099524267206	0.154503941422994	-4.02280548664088
FST	1.06205816489328	9.8281553684494	2.22096575491876	0.0369424487884297	0.154758471923552	-4.02593335981007
PEX19	-0.649999829601279	10.6510099055277	-2.22091973375165	0.0369459932972183	0.154758471923552	-4.02601687502481
FAM177A1	0.764743345516695	11.0472929504443	2.21919583207628	0.0370789897613025	0.155095239178995	-4.02914449097205
ADPGK	-0.336351000000001	13.3192267619488	-2.21849392174515	0.037133265777508	0.155095239178995	-4.030417512439
COPZ1	0.408364181818181	15.7392724173554	2.21822171936944	0.0371543335793254	0.155095239178995	-4.03091112589864
HSD17B12	-0.485741181818177	15.1565562190083	-2.21735396709179	0.0372215681011341	0.155095239178995	-4.03248446287847
DOHH	0.41382654545454	11.6093967669694	2.2170915951766	0.0372419187823633	0.155095239178995	-4.0329600989732
EPS8	-0.437037727272726	13.6393388636364	-2.21694771511455	0.0372530830281337	0.155095239178995	-4.03322091449384
CNN3	0.683605181818178	15.7139359504132	2.21571123808085	0.0373491519329127	0.155209910574151	-4.03546187961027
UFSP2	-0.457163909090907	12.4967765495868	-2.21533585656725	0.0373783620048364	0.155209910574151	-4.03614205990114
HSPA14	-0.459580292382713	11.1720378991536	-2.21508790394332	0.0373976676720699	0.155209910574151	-4.03659130360425
TMEM245	-0.666304181818182	11.1092101431453	-2.21464895800601	0.0374318663747649	0.155209910574151	-4.03738651496524
RAB9A	-0.526318815974253	11.8398336218682	-2.21330497830742	0.0375367540557328	0.15548776528636	-4.0398207125394
HTRA1	-0.652806636363634	14.2584014876033	-2.21270134821538	0.0375839498353513	0.155526324671489	-4.04091370072601
DNM1L	-0.394981	14.3434964876033	-2.20983934731218	0.0378084550904287	0.156297792695076	-4.04609338326819
RNASEL	-0.739420875350328	10.2892213143374	-2.20765773719733	0.0379804061480572	0.156584663807729	-4.05003888819766
VPS33A	-0.361280318181821	12.8516348863636	-2.20659912025901	0.0380641005008531	0.156584663807729	-4.05195255401324
ANKRD28	-0.4201418917336	11.3730143402389	-2.20625265854289	0.0380915281743638	0.156584663807729	-4.05257873009864
CCDC93	-0.470783272727274	13.2330990289256	-2.20601449067	0.0381103931701673	0.156584663807729	-4.05300914627768
UBAC1	-0.622984581466952	11.5715618532153	-2.20588133594614	0.0381209438979967	0.156584663807729	-4.05324977044028
PCBP2	0.553626727272732	16.5991555785124	2.20561076890255	0.0381423908870455	0.156584663807729	-4.05373868482023
SLC7A1	0.638066841140699	11.8599944757677	2.20557958688844	0.0381448632905552	0.156584663807729	-4.05379502828926
DNAJC10	0.357508999999999	13.8986270454545	2.20461010291032	0.0382218057820447	0.156743768966327	-4.05554656279627
CCND1	0.6985890215657	11.3755860108237	2.20305267855472	0.0383457050282875	0.156965469367843	-4.05835930520264
CLUH	0.427284000000004	12.2462197992373	2.20274469897922	0.038370249181224	0.156965469367843	-4.05891537632478
YWHAG	-0.42285327272727	16.6228945661157	-2.2024897226632	0.0383905800841204	0.156965469367843	-4.05937571097894
ACOT9	-0.414601363636361	14.4211179545455	-2.19996883454704	0.0385921139250318	0.157632465335578	-4.06392513745947
MAPRE3	0.421884706670417	12.1642202612025	2.19883177172637	0.0386833310796071	0.157847986164798	-4.06597612134164
ERC1	-0.460518368861344	12.4728549265076	-2.1977074887292	0.0387737154468952	0.15805968412066	-4.0680034023795
FRG1	0.710795407858063	10.0488861647445	2.194752041386	0.0390122275736488	0.158874200585147	-4.0733295050059
PDF	-0.713127615852072	10.0202084321339	-2.19223143643636	0.0392166981252775	0.159241797289079	-4.07786842085801
RPS10	0.492844000000005	17.8005016115702	2.19195640509847	0.0392390673084572	0.159241797289079	-4.07836347896254
GSTZ1	-0.515755272727272	13.2246181818182	-2.19194057580715	0.0392403551078958	0.159241797289079	-4.07839197060034
IDH1	-0.399140636363637	17.2824919834711	-2.1917279007062	0.0392576611099994	0.159241797289079	-4.07877475868255
GBA	-0.387900181818186	16.4723138842975	-2.19096798899447	0.0393195539671693	0.159335408721846	-4.08014231277973
GMPR	-0.446265985315851	13.4865102032743	-2.18891655593018	0.0394870802441897	0.159742632775539	-4.08383263279692
EIF6	0.404076545454549	16.0365552892562	2.18878465402318	0.0394978738775084	0.159742632775539	-4.08406983676347
PLIN3	0.465505727272731	17.0125576239669	2.18718602711342	0.0396289036634067	0.160114812537682	-4.08694399210494
ARL8B	-0.519027102708097	15.0004842741779	-2.18581247125171	0.0397418004717316	0.160369101959158	-4.08941244130831
TRIM32	-0.373908796564999	11.85510629674	-2.18511135316402	0.0397995398967591	0.160369101959158	-4.09067206141451
PURB	0.341203454545454	13.0758067121983	2.18475084737029	0.0398292583585679	0.160369101959158	-4.09131964282066
ALG5	-0.586933000000002	13.7183090909091	-2.18452231243593	0.0398481081603754	0.160369101959158	-4.09173012841709
GSS	0.448491909090912	14.0568674380165	2.18316524302075	0.0399602073839719	0.160662733899319	-4.09416708776856
CDC42EP1	-0.448224636363637	13.0213224302832	-2.1816036742638	0.0400895527448399	0.160952732321885	-4.09697009833729
CSNK2A2	0.507903363636363	13.0818944008264	2.18122561573868	0.0401209244884947	0.160952732321885	-4.09764852231058
TRAPPC12	-0.579209191667237	10.283875877385	-2.18087591416726	0.0401499629470428	0.160952732321885	-4.09827599398613
ATAD1	-0.468802818181821	12.58762779512	-2.18008381466602	0.0402158076185535	0.161059405145524	-4.09969702872468
AMOTL2	-0.618611872966834	9.41857138117653	-2.17670802771141	0.0404975244685268	0.162029569145519	-4.1057495779249
COPS7A	-0.276729662164254	12.9834262042109	-2.17544334860313	0.0406035242675392	0.162295488917476	-4.10801553566243
GRB2	-0.31737509090909	14.5635990392562	-2.17300185677225	0.0408088704776355	0.162870668300423	-4.11238766677372
ATG2B	0.539562798929731	9.82811401119202	2.17278948799482	0.0408267765362082	0.162870668300423	-4.11276782212895
DCBLD2	0.686794450620006	10.2437569776931	2.17154583865277	0.0409317788189258	0.163016754464749	-4.11499357230425
THY1	-0.651808818181824	17.3760837190083	-2.17141524104085	0.0409428194526569	0.163016754464749	-4.11522725516068
UFM1	0.738518909090905	14.7994972520661	2.17074043617872	0.0409999099724169	0.163085882206174	-4.11643456541081
TMEM165	0.671487545454545	13.0690898100164	2.16978896602434	0.0410805296683774	0.163248377820609	-4.11813646117175
SLC39A10	-0.526643727272729	11.8433480935753	-2.16744820078869	0.0412794778818194	0.163880325633335	-4.12232138053569
SCO2	-0.589019090909092	11.9615343639887	-2.16582959013849	0.0414175577077719	0.164269637092177	-4.12521352799534
CDK1	0.774532398432207	13.0278560561414	2.16448306007858	0.0415327453256069	0.16456748992434	-4.12761847589939
CALU	-0.521635727272731	17.3606673140496	-2.16392484648166	0.0415805821013772	0.164598157691565	-4.12861518601187
FAM162A	-0.573639727272727	13.5446575826446	-2.1624446568272	0.0417076701450521	0.16480926574769	-4.1312573272066
GPR176	0.632023273614937	11.3724322062064	2.16236861181041	0.0417142087970401	0.16480926574769	-4.13139303670821
SEPTIN5	-0.598162376144563	10.5744510367677	-2.16129105257862	0.0418069613283712	0.165016900243234	-4.13331571705117
CHST3	0.735311508556435	10.0224463063333	2.16018136362398	0.041902674406032	0.165033230357803	-4.13529508997842
UBE2M	0.448217909090909	14.1549870454545	2.15991667056196	0.0419255340106137	0.165033230357803	-4.13576713253356
PARK7	-0.279760272727273	17.0467383884298	-2.1598452097221	0.0419317074940775	0.165033230357803	-4.13589456650993
UBAP1	0.746840623038411	9.17951305120399	2.15683709962263	0.0421923241502141	0.165899895245813	-4.14125640735528
LEMD3	0.41754981818182	12.1882069154092	2.15505445609629	0.0423474590505544	0.166317608942133	-4.14443165691541
PAFAH1B2	-0.299062363636363	17.2692987293388	-2.15468597426482	0.0423795904880564	0.166317608942133	-4.14508778926325
ALDOC	-0.596079909090907	15.4312802066116	-2.15257774588996	0.0425638510539261	0.166787928624805	-4.14884040382317
CRYAB	-0.717026545454541	18.8008151239669	-2.15238544704864	0.0425806940800964	0.166787928624805	-4.14918257631325
APBB1IP	0.756706231736009	11.1303480096324	2.14723483770957	0.0430340712413188	0.168403110053016	-4.15834020157039
DDAH1	-0.420736818181817	15.5160830991736	-2.14547601418591	0.0431898857340745	0.168851886607977	-4.16146412515051
HSPA5	0.278638272727271	18.2215453719008	2.14344937291001	0.0433700578262165	0.169394945172806	-4.16506170106076
ADSS2	0.309755545454548	14.3985541673133	2.14271669597636	0.0434353609606398	0.169488742151546	-4.16636177103086
ENPP1	0.790017818181818	12.459945348003	2.13715978835844	0.0439335418263962	0.171254885868937	-4.17621273419907
WNK1	0.443838909090909	12.0496636363636	2.13667342000786	0.0439773895413803	0.171254885868937	-4.17707415874111
LAMB2	0.641151963603889	12.1046474328225	2.13597862858517	0.0440400957698737	0.171254885868937	-4.17830451054532
ASCC3	0.423909727272729	12.5191975206612	2.13553223492535	0.0440804261812984	0.171254885868937	-4.17909485858144
MRPL28	-0.397961000000002	12.651617231405	-2.13535366649797	0.044096568663451	0.171254885868937	-4.17941098749472
BAG5	-0.343206989294062	11.7439679563835	-2.13383717557044	0.0442338736375165	0.171625757355393	-4.18209502505813
FPGS	0.772789255964573	9.43120322415752	2.12993976017258	0.0445885209891435	0.172838412332799	-4.1889874347702
MAP1LC3A	0.528650909090908	14.3053217768595	2.12913219498374	0.0446623256464395	0.172961176206258	-4.19041456425789
UBL7	0.544922069819526	9.8915045347174	2.12852436908596	0.044717948431287	0.172983475941823	-4.19148848446162
U2SURP	1.19684236363636	12.951717231405	2.12814863661447	0.0447523633252657	0.172983475941823	-4.1921522380727
GORASP2	0.449024909090909	14.2568321900826	2.12671795657256	0.0448836238511264	0.173327634909571	-4.19467892757649
NEMF	0.896426597868592	11.5981863930464	2.12622103285414	0.0449292962064597	0.173340940721351	-4.19555627621894
AK4	-0.856404818181817	14.6619977066116	-2.12406474426539	0.045127966635963	0.173943946517022	-4.19936180076959
RNF170	-0.556988746405903	11.273402853904	-2.12277398962436	0.045247269137764	0.174240187439513	-4.20163859564175
COPS6	-0.271501636363634	13.6619125929752	-2.1218047551907	0.0453370407039156	0.174422260627529	-4.20334766518506
PCYOX1L	-0.621956874641638	10.4152113292821	-2.1206518142496	0.0454440362679862	0.174670195580602	-4.20538001103321
BLVRA	-0.301574727272728	15.9921683471074	-2.11932994326876	0.0455669887220723	0.174978941725077	-4.20770925931694
LAMC1	1.03098727272728	13.528140661157	2.11728681250648	0.0457576177767634	0.175546748573471	-4.21130757952739
NDRG1	-0.427208090909096	15.5620076239669	-2.11419231858256	0.0460477089421199	0.17646156248868	-4.21675325855109
PARP4	0.269843454545454	13.6709430991736	2.1138272064875	0.0460820450640354	0.17646156248868	-4.21739544100631
MRPL55	0.743266726833642	11.4283784102635	2.11332904599758	0.0461289305799721	0.176476477195513	-4.2182715214639
SPCS2	-0.339828090909092	15.6381153099174	-2.1126010728068	0.0461975226468774	0.176495502540306	-4.2195515167968
PWP1	0.898636391962967	14.1507833716613	2.11231855148832	0.0462241674608635	0.176495502540306	-4.22004819700116
LRBA	-0.541569508249259	10.8424661517064	-2.11190823528806	0.0462628893382143	0.176495502540306	-4.22076946734824
ABHD10	-0.464221363636364	12.9294760182455	-2.11106430130378	0.0463426238424	0.17663553470107	-4.22225268262851
TRAPPC11	-0.465231480050788	11.3429631543008	-2.10981604764755	0.0464607849686215	0.176921634783109	-4.22444578468079
HMGCL	-0.386331363636364	13.7251785743802	-2.10566233078773	0.0468559343610151	0.178039246861511	-4.23173752969191
SORBS2	-0.969108446465041	13.1848768252154	-2.10547024790857	0.046874280388071	0.178039246861511	-4.23207450024464
YTHDC2	0.703351284243436	11.519933323829	2.10536441665851	0.046884391195443	0.178039246861511	-4.23226015121608
ADH5	-0.465631636363636	16.6064365702479	-2.10213487153658	0.047193876864207	0.179048858158567	-4.23792255188477
DHX29	0.399067701537858	11.7406366098432	2.09970837219493	0.0474276138335672	0.179769487337759	-4.2421732353361
TUSC3	0.659941888070014	11.447543729979	2.09914639984798	0.0474818949784498	0.179809205614886	-4.24315722837248
RPS19	0.642572181818181	16.8093983884298	2.09735299612795	0.0476554940854256	0.180300279466057	-4.24629626303202
DENND4C	0.395441681241465	11.1504934749106	2.09596817260668	0.0477899330547692	0.180549340967979	-4.24871895183467
IDH3A	-0.412834454545452	14.9524351652893	-2.09576907417389	0.0478092895571724	0.180549340967979	-4.24906717997217
SNX18	-0.535510636363636	13.5337906818182	-2.09527967306882	0.0478568994387762	0.180563025915603	-4.24992306286716
CTNNAL1	-0.889918191721778	8.51283742082747	-2.09264799087815	0.0481136453695504	0.181210994685464	-4.25452320571734
LRP1	0.621307181818183	16.525966446281	2.092614438204	0.048116926725251	0.181210994685464	-4.25458183089768
SH3BGRL	-0.478183	15.8840536983471	-2.09189482082299	0.048187351632789	0.18130987942493	-4.25583904009629
CRKL	-0.335353549358091	13.5621042759723	-2.08863101296773	0.0485079250920011	0.182179660569421	-4.26153752845303
PDCD10	0.524878636363635	13.5181116115702	2.08860225981851	0.0485107577314281	0.182179660569421	-4.26158770448837
AKAP13	-0.602778736687753	10.4066315605091	-2.08789485122983	0.0485804954219409	0.182179660569421	-4.2628220339059
NSUN2	0.337913454545454	12.8474623347107	2.08773733278475	0.0485960361324033	0.182179660569421	-4.26309684432885
NPC1	-0.734538636363634	14.6706976239669	-2.08651680403294	0.048716604317459	0.182465018908001	-4.26522574694134
ABAT	-0.780569636363635	10.9870541021014	-2.0846482298147	0.0489017087563859	0.182991353185929	-4.26848341778039
HECTD1	0.323373636363637	13.0465514256198	2.08365257839516	0.0490005972753433	0.183194400560368	-4.27021845317883
SH3RF1	0.633719530771062	10.1155473052887	2.08283788782649	0.0490816460713177	0.183330443241819	-4.27163773880472
ENY2	0.6822205606493	11.8834518247036	2.08205024224453	0.0491601186080964	0.183456624442033	-4.27300956218911
CASK	-0.383389090909089	13.9563799793388	-2.08097962598321	0.0492669637009366	0.183688361482602	-4.27487368194458
KDSR	-0.392172363636361	13.2050489669421	-2.07981460858756	0.0493834663432106	0.183955652757604	-4.27690145331593
ANK3	0.697211818181817	12.3270409147767	2.07915309084339	0.049449728517467	0.184035481019222	-4.27805252570736
SARS2	-0.412206000000001	13.0223676859504	-2.07850609495446	0.0495146131717042	0.18411004263573	-4.27917809628606
TMEM200A	0.805156921539005	9.33557524613698	2.07749295222471	0.0496163705728415	0.184321449051144	-4.28094018460224
EIF4G2	0.307372818181818	14.0823059710744	2.07686310838646	0.0496797248821229	0.18438993728853	-4.28203534278283
MRPS21	-0.527958818181817	11.7013162278264	-2.07521257073926	0.049846092130968	0.184840296474818	-4.28490422231765
HAT1	0.642543441983676	11.0453138903815	2.07155278423385	0.0502167650957999	0.186046769601316	-4.29126010939063
MRPS9	0.468898610683333	11.0222412327031	2.06783468097272	0.0505958709408464	0.187282281525856	-4.29770968771583
PRKAA1	-0.476472363636367	14.1031683057851	-2.06515461692298	0.0508707231957916	0.188130016863716	-4.30235388802934
ADGRE5	0.57107772727273	13.2088147253266	2.06445870167521	0.0509423105573508	0.188168249076946	-4.30355916618575
CHCHD3	-0.390867491251756	13.3909841643242	-2.06416316713609	0.0509727388486149	0.188168249076946	-4.30407093066427
AHSA1	0.364528090909092	14.0122909917355	2.06270813534216	0.0511227864935811	0.18847078324029	-4.30658983916599
UBE4A	0.316762454545456	11.8749571280992	2.06247836698358	0.0511465170596062	0.18847078324029	-4.30698749984619
WDR1	-0.315129636363636	17.2430964669421	-2.06172988580743	0.0512238888517723	0.188586604248005	-4.30828269452843
DCAF8	1.16183920859318	12.5388393740801	2.05880359112991	0.0515273909393541	0.189463792617792	-4.31334345197915
DUSP3	0.447821454545455	13.7372873966942	2.05854335168669	0.051554459525962	0.189463792617792	-4.31379328123416
TAOK1	0.644972272727273	11.3823004026408	2.05712858808387	0.0517018375850649	0.18966905252755	-4.31623806887565
SRSF9	0.985076049202869	13.8673355673299	2.05673105881081	0.0517433165566882	0.18966905252755	-4.31692481997516
CNOT4	0.492303045238373	9.32251871264641	2.05667732608207	0.0517489254155557	0.18966905252755	-4.31701763910684
NRDC	0.715918909090911	13.0730008677686	2.05610170199675	0.0518090457079251	0.189720011267647	-4.31801188411134
GALT	-0.476318454545456	12.3724136745259	-2.05496086331237	0.051928383652667	0.189987535556326	-4.31998184787493
PPOX	-0.543357244762749	12.2844286220581	-2.05377541621366	0.0520526481690308	0.190272591926867	-4.32202806998344
STX5	-0.534141221052671	10.6930579669	-2.05266046606756	0.0521697653349573	0.190531037989324	-4.32395188934081
CFAP20	0.412535111929985	11.7083568712697	2.04979702063117	0.0524716286313606	0.191463142694876	-4.32888950851235
SERPINB9	-0.620655909090909	11.561008700408	-2.04897157984615	0.0525589355736466	0.191611394786696	-4.3303120155545
PALM2	-0.84064427601569	11.1768344837445	-2.04743761116278	0.0527215283139299	0.192033605792975	-4.33295453588163
OXSR1	-0.530179181818182	14.8745175	-2.04660581731703	0.052809881888085	0.192184898183146	-4.33438688957575
TBCD	-0.340297272727273	13.1117620779815	-2.04569874422736	0.0529063823769631	0.192365544426425	-4.33594843199297
LAMB1	0.515878545454544	13.5907129338843	2.04020788670191	0.0534939051159074	0.19432962876177	-4.34539117001257
EXTL2	0.424097412343203	11.543586011007	2.03974013299414	0.0535442230065828	0.194340438056607	-4.34619479131406
COPA	0.347492090909091	15.1180913636364	2.03902096293256	0.0536216690218385	0.194449603652515	-4.34743011643194
EXOC3	-0.466336162531805	11.6483143665039	-2.03844356082038	0.0536839206496597	0.194503525389985	-4.34842171445577
PSMD11	-0.288566454545457	15.530842892562	-2.03590782540092	0.0539580707147359	0.19505263698313	-4.35277421817005
RAB5C	0.347725090909091	14.7719467975207	2.03578629008604	0.0539712417660711	0.19505263698313	-4.35298273827966
SP100	0.801832454545456	12.676488161157	2.03572370168985	0.0539780257278529	0.19505263698313	-4.35309011895194
TM9SF2	0.30445281818182	15.1479913223141	2.03478934500687	0.0540793912000268	0.195247054420501	-4.35469289824459
ESYT2	-0.275162454545454	13.5403908057851	-2.03283299676129	0.0542921794133033	0.19568114816904	-4.35804718633621
HYOU1	0.301562545454544	15.4888142561983	2.03236940310064	0.0543427128901335	0.19568114816904	-4.35884173106188
DECR1	-0.414679090909093	15.8422912190083	-2.03193685557435	0.0543899000340218	0.19568114816904	-4.35958295673334
TPP2	-0.277361999999998	14.0751109917355	-2.03193317155146	0.0543903020854751	0.19568114816904	-4.35958926932446
HSPA13	0.412232832545271	11.8584853558594	2.03044193719772	0.0545532639430934	0.196095576608055	-4.3621438756747
LSM12	0.395009025122228	12.6770110893317	2.02888791189672	0.0547235505640973	0.196535586234138	-4.36480470785568
NEDD8	-0.517478181818181	15.8751925413223	-2.02776021793037	0.0548474172049305	0.196808258414545	-4.3667347101723
UBLCP1	-0.452845636363637	13.1773506119266	-2.02714883089719	0.0549146767507992	0.196877509224481	-4.36778077265575
CCDC127	-0.649345961649551	11.6081522543378	-2.02574145452935	0.0550697835841626	0.197261310308017	-4.37018793967453
TBC1D5	0.454251841644204	11.3989815731925	2.0247092813995	0.0551837872735854	0.197497338062832	-4.37195264666408
UBR3	-0.592197064772344	9.13098115717302	-2.0237078946464	0.0552945914763914	0.197705039470491	-4.37366413959853
GNPNAT1	-0.550676636363635	14.2273446694215	-2.02310052535015	0.0553618938563343	0.197705039470491	-4.37470193056078
CNBP	0.605661363636365	13.739972231405	2.02276617818917	0.0553989738759232	0.197705039470491	-4.37527312848501
FTO	-0.456242272727273	13.1845582231405	-2.02244629716107	0.0554344702632242	0.197705039470491	-4.37581955297646
ATG4B	0.373690707435387	11.3877011717832	2.02160740906044	0.055527655778149	0.197865474799741	-4.37725227481601
TMBIM6	0.741948781991612	11.759426757289	2.02064149160713	0.0556351247379432	0.198076484864923	-4.37890145160583
PGAM1	-0.310791636363636	18.4353600413223	-2.01988570295743	0.0557193436561436	0.19808908104157	-4.38019149059979
USP22	-0.590911709156735	10.0176758508073	-2.01974375495404	0.0557351738375184	0.19808908104157	-4.38043374221837
RPS28	0.550483727272724	15.6612260950413	2.01769321604391	0.0559642990409969	0.198679480755732	-4.38393195610855
PSME3	0.44802615342457	13.5818178241254	2.01732464902836	0.0560055711314559	0.198679480755732	-4.38456047619913
LXN	0.734847818181819	12.6447162603306	2.01654376083847	0.0560931044061054	0.198679480755732	-4.38589187455988
PLS3	0.299867272727273	18.1676685330579	2.01652785417664	0.0560948887200716	0.198679480755732	-4.38591899147509
ENAH	-0.327786	16.1471739669421	-2.01461276952271	0.0563100808877315	0.19924387384921	-4.389182680125
ANXA5	-0.292832727272724	19.0230595661157	-2.01424657640155	0.0563513124333574	0.19924387384921	-4.38980650806352
SEPHS2	-0.696686846961567	11.2560401015297	-2.01351250926922	0.0564340456802993	0.199288464026977	-4.39105679656448
LRRC59	0.346588000000004	17.5360782024793	2.01327338863801	0.0564610191628197	0.199288464026977	-4.3914640085529
MYO9B	0.379568420324834	11.7283592846369	2.01105123445548	0.0567122334287639	0.20000319435144	-4.39524667541127
CLEC16A	0.994967321192089	8.54645686675327	2.00658255886355	0.0572204278355077	0.201447174997616	-4.40284492375085
PPP1R11	0.612371795811733	11.5139258957429	2.00576903014472	0.0573133796754247	0.201447174997616	-4.40422696295073
FRMD8	-0.361640886814936	11.9856763172513	-2.00561557523571	0.057330928101997	0.201447174997616	-4.40448761267467
DPP9	-0.279501909090909	13.0691688842975	-2.00555418576039	0.0573379496687991	0.201447174997616	-4.40459188153528
RBM12	-0.368868454545453	13.6557065082645	-2.00529981752456	0.0573670517837302	0.201447174997616	-4.40502389809436
STRN3	-0.326066818181818	12.7269383161157	-2.00407208893514	0.0575077001195049	0.201614681988059	-4.40710853770096
STK38	-0.426294537331465	11.2009667712772	-2.00397984018632	0.0575182804834683	0.201614681988059	-4.40726513781017
DHPS	0.596248101975519	10.0997370856381	2.00359797230428	0.0575620967819745	0.201614681988059	-4.40791333901952
ISOC2	-0.35285190909091	14.0600090082645	-2.00145446142011	0.0578085984616423	0.20230545326943	-4.41155028219623
SERPINE1	0.667214636363637	14.4524420041322	2.00035017946644	0.0579359554291208	0.202578447220222	-4.41342290997834
PPP1R8	-0.535915430911107	11.1195298005154	-1.99795185283894	0.0582134133664316	0.203375371803576	-4.41748754244915
CHCHD6	-0.494153419585855	11.1564591021671	-1.99502920521865	0.0585531234487391	0.204366972633892	-4.42243629672699
SAP18	0.898435930330816	10.6020928251137	1.99465440168862	0.0585968152960026	0.204366972633892	-4.42307057348916
STXBP5	-0.346819636363639	12.688533946281	-1.99398716514658	0.0586746684516038	0.204464782677278	-4.42419953116604
GCAT	-0.747200436281236	10.1896689871468	-1.99310542166242	0.0587776910766479	0.204503807550056	-4.42569103763071
GANAB	-0.264338181818179	17.0995660330579	-1.99303861097771	0.0587855037537312	0.204503807550056	-4.42580403240806
RBM10	0.546835705928737	10.8550397536024	1.99178841515072	0.0589318686232545	0.204810724376387	-4.42791797233916
AK5	0.830295454545455	13.0532924586777	1.99143319626682	0.0589735143027746	0.204810724376387	-4.42851844231499
VAPB	-0.361053727272729	13.8603622146213	-1.99081575457773	0.0590459649869811	0.204829474806495	-4.4295620057363
BCAP31	-0.410465363636359	16.4789895041322	-1.99053692764143	0.0590787084460145	0.204829474806495	-4.43003319016381
KIFBP	0.41397990909091	13.3853347437238	1.98858689128939	0.0593081574639057	0.205246208390863	-4.43332726084676
RNPEP	-0.373391181818182	15.113047892562	-1.98828999792742	0.0593431603532832	0.205246208390863	-4.43382859028821
ASL	-0.281911636363635	15.8641100619835	-1.98778112773251	0.0594031973249573	0.205246208390863	-4.43468774154472
OS9	0.481116107452937	11.6316689758236	1.98751656040162	0.0594344324973507	0.205246208390863	-4.4351343645769
CHMP3	0.484142818181816	14.029338553719	1.9873940449124	0.059448901772652	0.205246208390863	-4.43534117242032
AP1B1	-0.279900999999997	14.9228514256198	-1.9860726536508	0.0596051588222035	0.205520564212269	-4.43757114545236
CCNY	-0.531798999999996	12.2642374380165	-1.98587553325369	0.0596284998725488	0.205520564212269	-4.43790371791348
MCM4	1.22651482389663	10.7815670938497	1.98037150728627	0.0602835123051729	0.207603874171757	-4.44718073568012
KIF13A	0.430592578349527	10.6356672406858	1.97979912618146	0.0603519937499679	0.207665494001356	-4.44814446997119
PTTG1IP	-0.618452272727268	17.1518092768595	-1.97898741379349	0.0604492276930454	0.207825862378519	-4.44951084574854
RABEPK	-0.491635454545452	12.3830311157025	-1.97823060979116	0.0605400092092293	0.207911286942631	-4.45078444682457
BCS1L	-0.574937636363639	12.0458272107438	-1.97781785825399	0.060589571194947	0.207911286942631	-4.4514789123155
FKBP1A	-0.337152909090907	16.6675722520661	-1.9775145071835	0.0606260196030034	0.207911286942631	-4.45198924523215
UBL5	0.515374545454545	11.9472962542188	1.9762470423454	0.0607785188936742	0.208260283855203	-4.45412094296632
GNAI1	-0.652521454545454	11.5116698370242	-1.9756389232269	0.0608518072988009	0.208337505389139	-4.4551433809009
RRAGC	-0.58345581818182	14.3347629545455	-1.9720138161772	0.0612903181876878	0.209663963467049	-4.46123383229786
STAM2	0.511139454545454	12.2467707102568	1.96796283048714	0.0617836521444563	0.210864345491905	-4.46803069103689
RO60	-0.297901454545455	14.6057344628099	-1.96779687855404	0.0618039366611406	0.210864345491905	-4.46830892479257
SH2D4A	0.524262636363638	12.6922662809917	1.96751669826691	0.0618381968239393	0.210864345491905	-4.46877863627676
USP16	0.461646615780015	11.3667676473469	1.9673722668751	0.0618558643095759	0.210864345491905	-4.46902075196349
FAP	-0.704465818181815	15.6240209917355	-1.96700417940438	0.0619009105837958	0.210864345491905	-4.46963773525994
WDR20	-0.487185927685148	10.5480430478762	-1.96642773437782	0.0619715138009685	0.210864345491905	-4.47060380492189
COL12A1	0.983492100108039	12.9340550356201	1.96543612937217	0.0620931326148553	0.210864345491905	-4.47226518864415
ABCD1	-0.573193949531458	12.0137914529736	-1.96539814442396	0.062097795604172	0.210864345491905	-4.47232881900716
PRKG1	-0.564929610563022	12.1885404137834	-1.9653514291505	0.0621035307429266	0.210864345491905	-4.47240707278407
HTATIP2	-0.417949090909094	13.4507095247934	-1.96396548376853	0.0622738936332274	0.211268044102809	-4.47472811686954
TRAM1	-0.454880727272725	13.5386548966942	-1.96318889366233	0.0623695339937124	0.21140488918198	-4.47602817948013
ZNFX1	0.426423942791269	10.1349997176241	1.96258600032353	0.0624438723705553	0.21140488918198	-4.47703721777958
NFKBIB	0.707878430589417	12.429548424866	1.96238455543201	0.0624687285207652	0.21140488918198	-4.47737432032053
ABCB6	-0.427636106652537	11.6080764002176	-1.96082171925775	0.0626618631218292	0.211779263205126	-4.47998879512257
SF3B4	0.729038150407401	9.76963423971114	1.96044957025265	0.0627079308496285	0.211779263205126	-4.48061115266979
LIN7C	0.452768818181818	12.6425949586777	1.96023807189841	0.0627341252271458	0.211779263205126	-4.48096481226866
CFL1	-0.292665272727273	18.1902276446281	-1.95844459486392	0.0629566388616742	0.212355795010002	-4.48396273768714
GYG1	-0.767265545454544	14.3326244008264	-1.9578427243886	0.0630314680155221	0.212433642203381	-4.48496838235349
CRTAP	0.412014090909093	16.484098161157	1.95347766275246	0.0635765209849394	0.214094847123196	-4.49225541470433
MYO1B	0.465951272727276	14.0805651239669	1.95294024278263	0.063643914016701	0.214146120523408	-4.49315180502492
ATAD3A	0.374668090909092	13.8176936157025	1.95207120193534	0.0637530261130401	0.214294192948897	-4.49460096132305
ADAMTS1	0.8549439607213	11.0615777667327	1.95139059523338	0.0638385947014488	0.214294192948897	-4.49573558498489
NDUFA13	-0.473438636363639	16.3273857644628	-1.95134341164009	0.0638445305667482	0.214294192948897	-4.49581423349714
SEH1L	-0.697667313167821	12.26071143709	-1.95003413331524	0.0640094369020366	0.214672171963121	-4.49799609325651
EEFSEC	-0.305233689828212	11.4487719579677	-1.94823500981452	0.0642366533712145	0.215251770114052	-4.50099260370794
TBL2	0.315480454545451	13.5134187603306	1.94783609013643	0.0642871303678021	0.215251770114052	-4.50165676009933
PRNP	-0.496671909090912	14.3250120247934	-1.94740174159762	0.0643421301194663	0.215260345672705	-4.50237979422518
C11orf68	-0.321969454545457	13.5426875619835	-1.9458782952429	0.0645353660720491	0.215640744231569	-4.50491489967984
CAVIN2	0.991151090909089	11.6514959105525	1.94567732828029	0.0645608951670155	0.215640744231569	-4.50524921781593
BAG2	0.629354818181818	13.8062473553719	1.94415576295866	0.0647544707694791	0.215933395454498	-4.50777963600116
EPS8L2	0.532467636363638	12.3466456404959	1.94414853585964	0.0647553914308214	0.215933395454498	-4.50779165164605
PSMD5	-0.275104727272728	15.5663367355372	-1.94374889354153	0.0648063199025435	0.215933395454498	-4.50845604145809
SGCE	-0.731358971924895	11.6217032053709	-1.94299952597364	0.0649019108676564	0.216076515905701	-4.50970157996612
SEC23B	0.781474610125608	10.4566277289061	1.94207130596604	0.0650204889910559	0.216158583961334	-4.51124392959125
ANXA7	0.300573000000002	15.7936817975207	1.94198224752901	0.0650318760517047	0.216158583961334	-4.51139188399043
UBE2N	-0.324449909090905	15.4973894214876	-1.94090097434051	0.0651702685443056	0.216443327163733	-4.51318784623438
RPS13	0.716000999999997	16.2432965082645	1.93972486746338	0.0653210935151874	0.216768867324045	-4.51514053405147
NIBAN2	-0.323099272727273	15.7052620867769	-1.93927921055088	0.0653783252671476	0.216783542182263	-4.51588024204442
MOV10	0.489417636363637	11.5801765151487	1.93856598647108	0.0654700102431856	0.216912342250425	-4.51706381573969
CHMP2B	0.582978423462599	11.3973235143717	1.93680340027396	0.0656970768757418	0.217382177198014	-4.51998747306963
MAT2B	-0.36820509090909	14.1715413780571	-1.93649274175145	0.0657371695581194	0.217382177198014	-4.52050258005716
LANCL1	-0.347798454545453	14.0524157644628	-1.93623317103121	0.0657706855249534	0.217382177198014	-4.52093293352059
RAB7A	0.49419445454545	16.4474945247934	1.93390792731652	0.0660715947325222	0.218145235272616	-4.52478626073578
CTSL	0.72942181818182	14.3905820867769	1.9336284953329	0.0661078374370607	0.218145235272616	-4.5252491100029
TUBB6	0.281302909090915	16.7406811776859	1.93272547709668	0.0662250798472706	0.218356588572728	-4.52674454421583
CNOT9	0.385573722586063	11.8020596704866	1.92969958465293	0.0666192789616249	0.219330517589187	-4.53175198671968
ARF4	0.527835181818181	15.3279559504132	1.92942704760628	0.0666548849964167	0.219330517589187	-4.53220272955496
GTPBP4	0.702499893738649	11.5390079750232	1.92922913764033	0.0666807517542764	0.219330517589187	-4.53253002046694
RIPOR1	0.346113698364213	11.918914076818	1.92806751416652	0.066832753675376	0.219542398753057	-4.53445056629009
GLTP	0.373078545454543	13.1909450619835	1.9275975842566	0.0668943319875729	0.219542398753057	-4.53522728525638
CTTN	0.316267818181819	15.636170785124	1.92751153635391	0.0669056128721254	0.219542398753057	-4.53536949433111
CD99L2	1.49595530302052	13.2816540530325	1.92681742607477	0.0669966719920492	0.219665605852526	-4.53651646949416
MRPL32	-0.416597710614971	10.7224180983966	-1.9246696501458	0.0672791260052442	0.220415652235856	-4.54006370767149
CDC37L1	0.649337296020182	9.52115221960919	1.92318709723391	0.0674747070621597	0.220857395501215	-4.54251065624302
CNN2	-0.635979454545454	15.9071515702479	-1.92283245072159	0.0675215667123081	0.220857395501215	-4.54309580332873
PPM1B	-0.358000524722657	11.9489368022325	-1.92232613852139	0.067588515627025	0.220900363573995	-4.54393105935017
ECI1	-0.477583818181824	14.7812036776859	-1.9213712460284	0.0677149385078996	0.221137488126434	-4.54550591230674
RABEP1	-0.405003794441431	11.0279542758201	-1.92043758735205	0.0678387511066384	0.221365718038752	-4.54704521500695
PKN2	-0.406324432709948	11.9714374429791	-1.91990912442748	0.067908918805003	0.221418674896376	-4.5479162477531
ARL6	-0.684267285083578	10.3146094252568	-1.91903458681262	0.0680251773901485	0.221621708878222	-4.54935732456214
FAM126A	-0.706136902975793	10.6446811816823	-1.91841265186886	0.068107962082996	0.221715451507295	-4.55038187838884
SUPT16H	1.04653672727273	13.0290787809917	1.91637126886717	0.0683803096100823	0.222388309621772	-4.55374314253706
EGFR	0.595485454545452	13.3874988196363	1.91605189407205	0.0684230048848474	0.222388309621772	-4.55426878564678
ATP1A1	-0.278109181818182	15.9051850619835	-1.91336270577168	0.068783435864366	0.223309271852271	-4.55869234508541
CCDC90B	-0.559533719406879	10.8794941602908	-1.9131266091779	0.0688151592918692	0.223309271852271	-4.55908050176565
CNPY2	-0.420082181818181	16.0709505785124	-1.91234571845327	0.0689201762410608	0.223473399265051	-4.56036409202632
BAK1	0.733832747794818	10.0673424772189	1.90866665249642	0.0694168455096247	0.224807999311443	-4.56640659912307
DIP2B	0.54305609966797	12.5365572087531	1.9084860920358	0.0694413016143508	0.224807999311443	-4.56670294111614
GPI	-0.286670454545458	18.0972976446281	-1.9074939884015	0.0695758125656766	0.225065965785739	-4.56833086299648
RPS29	0.501170181818178	17.0562722520661	1.90631917960161	0.0697353905954641	0.225404549916835	-4.57025781032021
VPS26B	-0.336474272727273	12.6805019787887	-1.90232504362423	0.0702803309387472	0.226788785182343	-4.57680281583325
C2CD2	-0.53855683464065	9.82841834460945	-1.90231130214806	0.0702822121864307	0.226788785182343	-4.57682531662677
AKT3	-0.623114545454545	12.5849180268595	-1.90196683953312	0.070329384540103	0.226788785182343	-4.57738931475425
VPS26C	-0.41893602194641	12.2583386841683	-1.90103778384455	0.0704567522980039	0.227021168118765	-4.57891012352236
NCEH1	0.462922090909091	14.5307783909379	1.89950479021352	0.0706673583654463	0.227521181247182	-4.58141839467652
TP53I3	-0.485752000000002	14.062884607438	-1.89819636861783	0.070847548505718	0.227922560043865	-4.5835580913984
SSH3	-0.44365890909091	11.8166429461784	-1.89673050947828	0.0710498983960236	0.22839454417829	-4.58595401120697
HADHB	-0.286608636363635	15.739417231405	-1.89519099436	0.0712629609207988	0.228840403908383	-4.58846890994322
ARMH3	-0.46597069275262	10.1569571384534	-1.89492311276775	0.0713000917414913	0.228840403908383	-4.5889063643853
VPS8	-0.684366620435206	10.0143753743207	-1.8936406641862	0.0714780856237501	0.229127314458415	-4.5910000143597
TRIM59	-0.454680079820918	9.78114330281268	-1.89347491926383	0.0715011181050499	0.229127314458415	-4.59127052647765
LTA4H	-0.335226272727269	14.7556316219008	-1.89222332767753	0.0716752535127726	0.229338262133784	-4.59331270603721
SLK	-0.361007835927733	13.4815408327437	-1.89219871106016	0.071678682172386	0.229338262133784	-4.59335286253983
PPP2R5D	-0.380618363636366	13.4296224173554	-1.89166348729434	0.0717532648969098	0.229398093770884	-4.59422586877601
CUL4B	-0.303644636363636	12.0215387938126	-1.88822372584073	0.072234214608203	0.230755992970174	-4.59983230006358
ABL1	0.485530981511882	9.53505641429812	1.88703320060518	0.0724013306555258	0.230990502657833	-4.60177103742716
EPHX1	-0.589524363636361	16.4376629338843	-1.88689917732305	0.0724201649014936	0.230990502657833	-4.60198923624701
ARHGDIA	-0.300185636363633	17.2687600206612	-1.88629060534909	0.07250574125313	0.231008308573371	-4.60297989341836
DLD	-0.439027000000001	15.2066332644628	-1.88592846924708	0.0725567061912581	0.231008308573371	-4.6035692849295
ME3	-0.676487962284398	10.474327659514	-1.88565955429722	0.0725945719999145	0.231008308573371	-4.60400690312764
SRSF6	0.773290887431196	12.0502815545094	1.88455403486472	0.0727504214420526	0.231324926428835	-4.60580550196365
MIA3	-0.29710368181818	11.8201031301653	-1.88378197265366	0.0728594355970036	0.231492247001316	-4.60706114570139
COPS5	-0.239708727272729	14.6179161176995	-1.88303933572415	0.0729644297247521	0.231519049171578	-4.6082685883683
LARS2	-0.525660634510274	11.4510092202568	-1.88292455088932	0.0729806698241222	0.231519049171578	-4.60845518515899
NUP85	0.624092622612373	10.725062018928	1.88222970945634	0.0730790455545369	0.231652109653571	-4.60958456214808
NANS	-0.408234545454542	15.1696169628099	-1.87928069038849	0.0734978595027517	0.232799933070058	-4.61437451800123
CYP27A1	-0.734957798656735	11.9706290333631	-1.87175462636476	0.0745762176889885	0.23579714671814	-4.62657448346379
SEL1L	0.269943755918112	12.5971403240682	1.87157566075376	0.0746020277566573	0.23579714671814	-4.62686416648061
SLC1A1	0.431648953139561	8.98647366326181	1.87138540826728	0.0746294741475032	0.23579714671814	-4.6271720973206
NUDCD2	0.649248818181817	13.0587016735537	1.87068580050361	0.0747304774796265	0.23579714671814	-4.62830424658492
DENR	0.625932636363638	12.4061463636364	1.87067993567745	0.0747313246967844	0.23579714671814	-4.62831373613679
PRAF2	0.500032454545456	14.8063463429752	1.87022307220663	0.0747973477494842	0.235824203157936	-4.62905289639346
ACAA1	-0.442993999999997	14.0347203099174	-1.86869657677037	0.0750183167518602	0.236339363212883	-4.63152168013109
ATP1B3	-0.271879636363636	14.6581803719008	-1.86806254857491	0.0751102633190217	0.236447569727442	-4.63254666301945
CNPY4	0.559158545454547	13.9134704132231	1.86453632263663	0.0756234319485413	0.237880603945411	-4.63824268947231
LAYN	-0.656283062814552	8.66230926263007	-1.86403973514074	0.0756959450250426	0.237926381567994	-4.63904422423457
VPS11	-0.334495999999998	12.450912107438	-1.86287836953074	0.0758657676320529	0.238277717008093	-4.64091817062674
ECHS1	-0.303781727272728	14.4216123553719	-1.86065091937485	0.0761924100705419	0.239120675336066	-4.64450997784921
COG5	0.28118538836606	11.7315772933641	1.85963972748406	0.0763410995852771	0.239404288615403	-4.64613952749395
CCT4	0.26016445454545	16.121393553719	1.85887225598073	0.0764541202902438	0.239575697550726	-4.64737589409305
TOP1	0.983317169682447	11.9425781614679	1.85802171501286	0.0765795444453536	0.239763233962743	-4.64874565441635
PCBP1	0.32968672727273	17.8220148140496	1.85767460142384	0.0766307826940607	0.239763233962743	-4.64930453688171
SEPTIN6	0.782669545454544	11.3747426128327	1.85727350563065	0.0766900265831995	0.239765848533156	-4.64995024191966
KCMF1	0.472678999999998	12.1995479338843	1.85610720120587	0.0768625224742213	0.240063090091507	-4.65182725094144
CCDC22	-0.284122454545452	13.2791415702479	-1.85584018378932	0.0769020617467312	0.240063090091507	-4.65225686015037
DGKQ	-0.823865950194682	9.53781951340157	-1.85498425939951	0.0770289243475824	0.240276393956555	-4.65363367319173
MAN2B2	-0.468886281068807	11.5323790947529	-1.85417521064393	0.0771490067310105	0.240468240418222	-4.6549346638507
NIF3L1	-0.397390818181819	13.6820217975207	-1.85292601172867	0.0773347382445408	0.240864264411108	-4.65694263634333
GADD45GIP1	-0.383378267502293	11.1979716489949	-1.8503988738791	0.0777116652058963	0.241854727574075	-4.6610018009046
EIF4G1	0.234659454545456	15.2593882541322	1.84875193132696	0.0779581693349097	0.242438094787731	-4.66364502266354
RPS5	0.37751927272727	16.3580530991736	1.8465994650233	0.0782813627402751	0.243258890271635	-4.66709701627986
ETFA	-0.355970170019178	14.8910756325001	-1.8453593918931	0.0784680887959527	0.243460490381773	-4.66908445328992
SERPINI1	0.849027865491282	10.3717838384944	1.84514687428388	0.0785001278423063	0.243460490381773	-4.6694249537813
P3H1	0.385411999999999	15.7737770661157	1.84470956259034	0.0785660925291005	0.243460490381773	-4.67012553540842
PYCARD	-0.488558909090909	13.4882057438017	-1.84459440338284	0.0785834713168938	0.243460490381773	-4.67031000271488
LSM8	-0.443202545454545	12.8678636157025	-1.84368112273919	0.0787214138188513	0.243703924378872	-4.67177264331364
CLN6	-0.596527943542123	11.1090842252837	-1.84215431350464	0.0789524943537357	0.244235108758165	-4.67421669674957
COX5A	-0.424619636363641	15.470021053719	-1.84065757785839	0.0791795954917554	0.244753192389801	-4.6766111901981
ARHGEF12	0.402704909090911	12.5980779067128	1.83967877983269	0.0793284163481136	0.245028705123406	-4.67817632106675
PPIL3	-0.493567000000001	12.5468084194215	-1.83871459093914	0.0794752535881572	0.245297681187508	-4.67971750309143
SHOC2	-0.326459545454545	12.1815670661157	-1.83739441553442	0.079676687396679	0.245734636937165	-4.68182675461849
MBD2	-0.605418090547243	10.6233644314331	-1.83583322656716	0.0799154676030022	0.246286031914658	-4.6843196603942
ACTR1B	-0.281809999999998	16.0892403719008	-1.83104257409201	0.0806520705148558	0.248369247968679	-4.69195979119208
C8orf82	-0.377608154132234	11.7833278162096	-1.83065161798197	0.0807124425798339	0.248369247968679	-4.69258264929932
DBNL	0.380234999999999	14.743005472525	1.8300023492643	0.0808127903472335	0.248491763577074	-4.69361682925097
PSMB10	-0.396156181818181	13.5238142561983	-1.82907786745563	0.080955860522899	0.248745364855165	-4.69508891988516
YBX1	0.370953999999999	15.348231053719	1.8279267715291	0.081134308013854	0.24901352918769	-4.69692110309939
HEBP2	-0.572065454545452	14.434235	-1.8277324994734	0.0811644584782289	0.24901352918769	-4.69723024063479
SLC9A1	-0.892971181818183	12.1611657284329	-1.82727953128484	0.081234795594475	0.24904319336469	-4.69795093857962
TUBB4B	0.824442000000001	16.7925648347107	1.82685984771195	0.0813000114453357	0.249057124614256	-4.6986185630716
SH3PXD2B	0.370850500000003	12.3565482334711	1.82622907600787	0.0813981143167246	0.24917170713658	-4.69962177299956
RTL8C	0.651742017745912	12.9428853058842	1.82550313560669	0.0815111456834109	0.249331783182117	-4.70077603238747
ADAM9	0.476391	11.8994048966942	1.82506825928691	0.0815789225692376	0.2493532964607	-4.70146733452637
DNAJC1	0.438988422163826	11.9310929123816	1.8238034397291	0.0817763266505646	0.249770700074827	-4.7034772775111
LSM7	0.572400727272727	12.3398374490383	1.82306136922694	0.0818923364328624	0.249900088779919	-4.70465604095603
ATP2B1	-0.477554378927875	12.9145346866073	-1.82248016925689	0.0819832965207545	0.249900088779919	-4.70557902133962
VAC14	-0.413846181818183	12.8094438842975	-1.82235832014257	0.0820023774894855	0.249900088779919	-4.70577249789599
CAMK1	-0.394652568278769	10.9205470996698	-1.82197647656695	0.08206219724125	0.249900088779919	-4.70637874238625
POLR1D	-1.13630170601603	9.24016869058236	-1.81897439330457	0.0825338237176211	0.251149997302324	-4.71114186182779
FBXL8	0.948134567887806	8.77252636011362	1.8164109946631	0.0829383899318701	0.252194141237279	-4.71520443435722
ULK3	-1.23295041647415	8.210994710135	-1.81286302613913	0.0835011780646036	0.253717495155587	-4.72082049879796
ATP5ME	0.643879181818182	14.6403016219008	1.81201972017066	0.0836354307242499	0.253937457931247	-4.72215418577192
MGAT2	0.443819669893356	11.8430540410306	1.81051096649041	0.0838760874880762	0.254479925453476	-4.72453914673711
PDCD4	0.706480363636365	13.0587849380165	1.8078686287668	0.0842990025699685	0.255410183988119	-4.7287125225772
DYNLL2	-0.246099090909091	17.5412514256198	-1.80781791512491	0.0843071374674548	0.255410183988119	-4.72879257742746
RINT1	-0.503634849243975	10.0180758709377	-1.80726527419496	0.0843958297747309	0.255490325387367	-4.7296648513801
PPIB	0.61985009090909	18.4933069214876	1.80593291727885	0.0846099890939686	0.255949893316685	-4.73176700661243
OAT	0.356832090909093	15.3310286570248	1.80442879234719	0.0848523224510658	0.256325313718341	-4.73413880942139
PLEKHB2	0.773696400198132	9.28176853267647	1.80438753988413	0.0848589771847077	0.256325313718341	-4.73420383863105
SLC25A10	0.502441772475258	11.3118977442475	1.80317452187753	0.0850548596897505	0.256592002492543	-4.73611551914234
EIF4A2	-0.557950454545452	14.5830739876033	-1.80306675314775	0.085072281459769	0.256592002492543	-4.73628531394158
APEH	0.32606190909091	14.9358301446281	1.80168095093073	0.0852965836327956	0.256843542158964	-4.73846804935969
SGTB	-0.426831545454545	13.3153870867769	-1.80119748592135	0.0853749561172923	0.256843542158964	-4.73922925124824
FN3KRP	-0.492059545454543	13.2252306818182	-1.80118733248322	0.085376602715426	0.256843542158964	-4.7392452359424
GSKIP	0.743905317658696	9.83714589241808	1.80100638087768	0.0854059525084011	0.256843542158964	-4.73953009941265
PABPC4	0.30867872727273	14.0604936983471	1.7994683422506	0.0856557697685213	0.257406248096471	-4.74195051315564
MPZL1	-0.375586272727272	12.9917015495868	-1.7952051847657	0.0863515188300438	0.259307231014872	-4.74865151954362
GOLGA7	0.567299587160768	11.6034403765496	1.79476780005776	0.0864231753935601	0.259332701016494	-4.74933835882208
VPS4B	-0.232822636363636	13.1722368181818	-1.79362608087632	0.0866104646965287	0.259704863096604	-4.75113065784788
FRMD6	0.49868630865047	12.0883308121598	1.79296554689971	0.0867189795400502	0.259840445994092	-4.7521671977524
MRPL44	-0.395376909090908	11.9047082244569	-1.79210095850581	0.0868611944364702	0.259919633268767	-4.7535235250494
ARPC3	-0.275128363636362	16.3203010330579	-1.79203505486842	0.0868720430803283	0.259919633268767	-4.75362689197816
IMPA1	-0.31250518181818	14.7383328305785	-1.79021753695148	0.0871716925203806	0.260470431911701	-4.75647648643831
PMM1	0.416963933820607	12.1404062556204	1.79014882349447	0.0871830385984598	0.260470431911701	-4.75658417706763
ACOX3	-0.453599590909091	13.0629664566116	-1.78713632464171	0.0876817209168347	0.261769792264441	-4.76130250167063
MYO5A	0.561080416332315	11.9441170541394	1.78666661900496	0.0877596961512613	0.261812174928	-4.7620376505481
PLEC	0.825846545454551	16.1645167561983	1.78504100537643	0.0880300238337811	0.262306711043892	-4.76458084293827
SUPT6H	0.630469182621544	11.0292993292096	1.78490145306295	0.0880532637803857	0.262306711043892	-4.76479908614102
CTBP1	0.469601466915067	11.9411038780109	1.78382495433844	0.0882327132076458	0.262650679998105	-4.76648217922414
PSMG3	-0.512502818181819	13.3168655785124	-1.78220367008296	0.0885035715927884	0.263266058977099	-4.76901562491649
PALLD	-0.70343090909091	15.4771170661157	-1.78044015009659	0.0887990055054814	0.263936407180798	-4.77176940051496
FCHSD2	-0.836378657811187	9.82443787562772	-1.78001999172603	0.0888695177510472	0.263936407180798	-4.77242519029665
LYPLA1	0.330084454545451	14.419534731405	1.77966970368407	0.0889283410004913	0.263936407180798	-4.77297183802112
WDR45B	-0.295988000000001	12.3945430371901	-1.77932587908844	0.0889861114587637	0.263936407180798	-4.77350832184995
KTN1	-0.232804999999995	14.8458310950413	-1.77799300215295	0.0892103710748778	0.264233395459772	-4.77558734149092
RPS4Y1	0.848423156017564	12.9377944459151	1.77764325992644	0.0892692965379248	0.264233395459772	-4.77613267830573
PITRM1	-0.32971781818182	14.857991714876	-1.77758362683373	0.0892793470164931	0.264233395459772	-4.77622565350778
GAA	-0.744178519653929	14.6882619686737	-1.77596123069492	0.0895531573953435	0.26485281780107	-4.77875428068439
PNPO	-0.506217363636367	14.2222873553719	-1.77354143529232	0.0899628868459295	0.265873038518748	-4.78252254222623
PGK1	-0.231950181818178	18.5019837809917	-1.77240821121335	0.0901553227397001	0.266250071831992	-4.7842859647404
PSMB4	0.475226636363637	15.7701383264463	1.7719904567655	0.0902263520384065	0.266268278301696	-4.78493582656863
NT5C3A	-0.619788168925425	10.1016333312952	-1.77116873269304	0.0903662073097372	0.266323811169423	-4.78621377545338
HSP90B1	0.242718818181821	18.4286279338843	1.7711175452262	0.0903749254467739	0.266323811169423	-4.78629336790234
INTS14	-0.714291210995567	10.8234331651157	-1.76566837523009	0.0913071620545528	0.268877977212295	-4.79475664199511
DSTN	-0.409512090909093	17.3990677272727	-1.76471345270206	0.0914713769950376	0.269168460619806	-4.79623776961067
CAD	0.432014272727272	13.114914338843	1.76331477247366	0.091712361458007	0.269684272052377	-4.798406111606
POR	-0.283271454545455	15.3282403305785	-1.76254453778486	0.0918453010954178	0.269881861844445	-4.79959964369252
PGAM5	0.506425909844214	11.2824368937709	1.76189598984521	0.091957366357944	0.270017874749185	-4.80060431331266
NPEPPS	-0.235333000000004	16.1387886157025	-1.76140761033073	0.0920418329426381	0.270072712101165	-4.80136068370269
NR2C2AP	-0.467297	10.804761643133	-1.7608014285724	0.0921467664024267	0.270187482915687	-4.80229928178952
PSMD6	-0.254083090909086	14.7253769214876	-1.76009357792949	0.092269429293647	0.270354038008866	-4.80339499773198
PTPN2	0.643733302983513	10.4726174999408	1.75797050537856	0.0926381759113906	0.271240878827574	-4.80667943844313
OLA1	-0.301909363636366	15.5852203099174	-1.7567226423981	0.0928555009998262	0.271683415256084	-4.8086085341475
MRPL19	-0.433094818181818	13.4617319008264	-1.75524108070497	0.0931140943919792	0.272245981110452	-4.81089758518215
MRPL3	-0.387967818181817	12.8002072107438	-1.75100723117569	0.0938564824221649	0.274221252913158	-4.81743105969367
SARM1	-0.495182933190799	10.4719302189032	-1.75049392811603	0.0939468319468343	0.274290003657009	-4.81822236489768
BGN	0.83630409090909	13.0282120661157	1.74786379751051	0.0944109472639241	0.2754491389612	-4.82227424375789
COPG1	0.272900727272726	15.441602768595	1.74648708916742	0.0946546647849098	0.275964061748618	-4.82439333451523
TK2	-0.436940545454544	13.156944338843	-1.74464119677634	0.0949822870763122	0.276722702944118	-4.82723265665514
ATP6V1D	0.552416727272728	13.693356838843	1.74320764940425	0.0952373928336458	0.277269147221359	-4.82943616800921
TERF2IP	-0.713701975651919	9.12003460533015	-1.74224557460968	0.095408926801949	0.277571682864635	-4.83091421743267
NEU1	-0.324865727272728	12.1866941883444	-1.74182138228163	0.0954846425097112	0.277595224860032	-4.83156571635749
TMEM33	0.515599075018098	12.9636899137438	1.73713462405502	0.0963246282405093	0.279839065058238	-4.83875600303691
RILPL1	-0.385143272727273	12.2423504710885	-1.73673840690004	0.0963959292484226	0.279848153864763	-4.83936320247479
CPNE3	0.456372818181814	14.8582211776859	1.73575318617292	0.0965734196922803	0.28004489219127	-4.84087259487624
TBC1D23	0.360286727272726	11.6230365875542	1.73499871048723	0.0967095295892926	0.28004489219127	-4.84202804370033
ANKLE2	-0.362404157016305	11.9019011420004	-1.7349210523442	0.0967235486786151	0.28004489219127	-4.84214695260644
IDH3B	-0.319176131349638	12.5668867263462	-1.73484887961848	0.0967365790809306	0.28004489219127	-4.84225745875092
XRCC6	-0.410344363636364	16.0304711983471	-1.73419713367901	0.0968543163281613	0.280188138496901	-4.84325521324249
JMJD6	0.523020547241632	11.2140908458537	1.73381683257346	0.0969230739141726	0.280189590434985	-4.84383728432037
LMAN1	0.236847272727273	15.3442304958678	1.73262152847269	0.0971394539136085	0.280617493536498	-4.8456661372142
ARHGEF11	-0.370271773059585	11.8308226927301	-1.7315008344429	0.0973427024578438	0.281006887193705	-4.84737997450976
MYCBP	-0.599546651892291	11.6429734713103	-1.73072709880765	0.0974832387265254	0.281214824295423	-4.84856273491672
TDRD7	0.615665978680324	8.81784971313163	1.72965917036183	0.0976774949449811	0.281577329177772	-4.85019455696149
SAMD4B	-0.455795540750849	10.2514177343259	-1.7291015351661	0.0977790601408746	0.281583534885734	-4.85104633713384
RPL35	0.541756454545451	15.826837768595	1.72889424420774	0.0978168381844232	0.281583534885734	-4.85136291863632
PAFAH1B1	-0.268359272727269	14.9675770041322	-1.72786508085469	0.0980045841908096	0.281926291593044	-4.8529342680493
TLR3	-0.693194546655366	10.2004062752031	-1.72728705870906	0.098110165255707	0.282032372811399	-4.85381649662699
IMMT	-0.275130545454545	15.9714131198347	-1.72629828195423	0.098290999584635	0.282212878834572	-4.85532514067346
SNX1	-0.213674090909091	14.2377795041322	-1.72619199640849	0.0983104547462697	0.282212878834572	-4.85548726910029
ATP2A2	0.216838636363637	15.0443277892562	1.72468661823896	0.0985863616307681	0.282807138011393	-4.85778277298544
THUMPD1	0.345758609132144	11.466742864852	1.72365825117206	0.0987752212380182	0.283151035741665	-4.85935003118374
TOE1	-0.504846151376894	14.5064468651809	-1.72246060164522	0.0989955586087208	0.283584625323656	-4.86117439321633
REEP5	-0.329738363636363	15.1601419394672	-1.7212637255618	0.0992161724523925	0.28401840161581	-4.86299662297342
ACSL1	-0.317503000000002	13.923577768595	-1.72030450554799	0.0993932829922505	0.284327126608494	-4.86445633527803
TIMM8A	-0.335331727272729	13.4751446694215	-1.71978572887647	0.0994891822952141	0.284403268329982	-4.86524553858369
SYNJ2	0.390330011067599	10.6528358053038	1.71913224018303	0.0996100962914274	0.284550762196458	-4.86623942090226
FNDC3B	0.492213727272727	12.6054040909091	1.71727672917607	0.0999541017588782	0.285334901057159	-4.86905989044705
PHYH	-0.532842060279885	9.9322948861252	-1.71615829704093	0.100161944053936	0.285594140395759	-4.87075885330396
SLC25A12	-0.393396727272728	12.743546727629	-1.71603940951916	0.100184058993884	0.285594140395759	-4.87093940118781
LMF2	0.376306090909088	12.2809942975207	1.71544073547244	0.100295484980523	0.285713369774494	-4.87184843078527
RPL23A	0.43958881818182	15.4680443801653	1.71456044925922	0.100459516768938	0.285865335602486	-4.87318462677412
GCC1	-0.639142472128322	10.542747936646	-1.71440714339856	0.100488107009595	0.285865335602486	-4.87341727845707
PRPS1	0.689424040261322	12.6645028007671	1.71127733391156	0.101073306882867	0.287330972821448	-4.87816353363511
PKD2	-0.356150000000001	12.9928973492498	-1.71039227109928	0.101239317984002	0.287548639935381	-4.87950451396211
AKR1B1	-0.364036272727272	16.4206420247934	-1.70929456877291	0.101445536293161	0.287548639935381	-4.88116694082506
CTPS2	-0.274439545454545	11.9707322107438	-1.70927338750813	0.101449518995491	0.287548639935381	-4.8811990110766
LRRC41	0.50226898669181	10.0816791453684	1.70910068622985	0.101481996894852	0.287548639935381	-4.88146048440611
USP25	-0.745487602405724	10.3267633530075	-1.70900435430746	0.101500116751855	0.287548639935381	-4.88160632425836
IREB2	0.390530754654828	9.67781468477596	1.70648903364771	0.101974219484479	0.288692531712956	-4.88541214345717
TSNAX	-0.289518454545453	15.0079540909091	-1.70507533128111	0.102241508708391	0.289151246278736	-4.88754929029668
CACNA2D1	0.532135272727274	14.3559048176333	1.70488717810231	0.102277127794574	0.289151246278736	-4.88783362735259
SETD7	0.276628136363636	13.8990395764463	1.7031098333147	0.102614116154768	0.289904299253492	-4.89051837745134
PARN	-0.507090079514994	9.94619705148593	-1.70260662584429	0.102709696684395	0.289974762647484	-4.89127810686528
NUCB2	0.409009560138696	14.9372768148445	1.70064939019221	0.103082179149233	0.290826354232029	-4.89423147098401
SCPEP1	0.600338577034867	11.6943396839075	1.69950152728358	0.103301163152173	0.291093506465249	-4.8959623360067
RNF25	0.463321657352825	9.37727067636461	1.69940972404146	0.103318694012148	0.291093506465249	-4.89610072802095
RAB31	-0.509267658051749	12.1599383835006	-1.69841521510335	0.103508768745546	0.291202431603516	-4.89759957168063
ADAM17	0.411807545454545	12.1842747753258	1.69793459421946	0.103600733461236	0.291202431603516	-4.89832368598302
PPP1R12C	-0.248330545454545	12.5753465702479	-1.69788283408713	0.103610641676428	0.291202431603516	-4.89840165968895
PDE5A	0.589096181818181	10.9269528350453	1.69772370014651	0.103641109031117	0.291202431603516	-4.89864137464727
CCPG1	0.48709965412762	11.6306238447542	1.69313240472135	0.104523428773105	0.293480625932691	-4.90555022255781
HK1	-0.265101909090909	16.3298455165289	-1.69230322838307	0.104683451360014	0.293589689161052	-4.90679642658911
LSM4	-0.340940818181817	15.1026223347107	-1.69219003941567	0.104705311798241	0.293589689161052	-4.90696650703451
PARVA	-0.397889090909089	14.5035839256198	-1.69123063515934	0.104890759317987	0.293908919454155	-4.90840778317967
[truncated: 2,640 more rows]

## Sheet: DIA OB_VIC contr
List 3. DIA OB_VIC contr. DEPs from the DIA dataset. Comparison of control osteoblasts with control VIC.
[truncated: 4,106 more rows]

[truncated: 13 more sheets: DIA OB_VIC diff, DDA OB, DDA VIC, DDA OB_VIC contr, DDA OB_VIC diff, DIA-ML OB, DIA-ML VIC, DIA-ML OB_VIC contr, DIA-ML OB_VIC diff, RNA OB, RNA VIC, RNA OB_VIC contr, RNA OB_VIC diff]
