# Supplementary material for: Similar, but not the same: multiomics comparison of human valve interstitial cells and osteoblast osteogenic differentiation expanded with an estimation of data-dependent and data-independent PASEF proteomics
Source: Gigascience. 2025 Jan 11;14:giae110. doi: 10.1093/gigascience/giae110 (PMC11724719; doi:10.1093/gigascience/giae110)
Supplement: giae110_Supplemental_Files [file giae110_supplemental_files.zip › Supplementary_3.xlsx]

## Sheet: Лист1
Supplementary 3. List of proteins uniquely expressed in osteoblasts (OB) or valve interstitial cells (VIC) before (control) and after (differentiation) osteogenic differentiation.
	OB		VICs
	Control	Differentiation	Control	Differentiation
1	AATF	AATF	ABCA8	ABCA1
2	ABCC3	ABCB10	AKAP9	ABLIM1
3	ACAN	ACAN	ALDH1A1	ACSS1
4	ADGRA2	ADAMTS2	ALDH3A1	ADAMTSL1
5	ADGRL2	ADARB1	ALPL	ALDH1A1
6	ADNP	ADGRA2	ANAPC5	ALDH3A1
7	ANGEL2	ADNP	APOA4	ANXA3
8	ANKRD35	ALDH3B1	AQP1	AQP1
9	AQR	ALKBH5	BST2	C1orf122
10	ARHGAP31	ALOX15B	BTD	C7orf50
11	ARL6	AMFR	CBR4	CBR4
12	ATF7	ANKRD35	CD200	CD200
13	BAIAP2	ANP32E	CDK18	CDH6
14	BCAS2	APOA4	CLIC3	CDK18
15	BLOC1S2	APOD	CLU	CLIC3
16	BMI1	AS3MT	CPT1C	CLU
17	BMS1	ATF7	CPXM2	CLYBL
18	BRIX1	ATP8B2	DMD	COLEC12
19	CCDC137	BAIAP2	DNAJB14	CPT1C
20	CDC23	BCCIP	DPP8	DOCK9
21	CDK9	BCLAF1	DPYSL4	DPYSL4
22	CENPV	BLOC1S2	DYNC1I1	EMC6
23	CFAP410	BMI1	EMC6	EPB41L3
24	CHURC1	BMP2K	EPB41L3	EXOSC8
25	CIB1	BOD1L1	EPHX2	FERMT3
26	CISD3	BOP1	F3	FILIP1L
27	COQ6	BRAT1	FBLN5	GDAP2
28	CRISPLD2	BTD	FOXO1	HAPLN1
29	CTR9	C11orf98	GATA4	HMCN1
30	CTU2	C2CD5	GCHFR	IRAG1
31	CXCL12	C3orf38	GSKIP	IRF2BPL
32	CYP7B1	CA2	GSTT1	ITGA8
33	DDX56	CADM1	GTF3C4	KIAA1191
34	DIDO1	CCN4	HIP1R	KRT18
35	DIP2A	CDK1	IGHMBP2	KRT19
36	DMAP1	CDK11A	IRAG1	KRT5
37	DNTTIP2	CERCAM	IRS2	KRT7
38	DOCK10	CFAP410	ITGA8	KRT85
39	DOCK9	CHPF	KDM3B	LRRC17
40	EBNA1BP2	CHPF2	KRT18	MANBA
41	EEPD1	CHTOP	KRT8	MEST
42	EFHD1	CHURC1	LAMA5	MGARP
43	EHMT2	CLTCL1	LRRC17	NEMP1
44	ENO3	CMTR1	MAP3K7CL	NFIB
45	EPHA3	COL2A1	MGARP	NSMCE1
46	FAM180A	CPD	MGP	NTRK2
47	FBXO38	CPNE7	MORF4L2	PDCD1LG2
48	FCHSD2	CPNE8	MRPS12	PLCXD3
49	FLRT2	CPSF1	NID1	PNPLA4
50	FMO3	CPSF2	NID2	POMT2
51	FTSJ3	CRISPLD2	NTRK2	RABGAP1L
52	GALNT4	CRLF1	P3H2	RABIF
53	GALNT6	CRNKL1	PALMD	RBP1
54	GATAD2A	CRTC3	PARP12	RDH5
55	GATAD2B	CRYBG1	PDCD1LG2	ROR1
56	GATB	CTDP1	PDK3	RPS4Y1
57	GCNT1	CTNNAL1	PID1	SACS
58	GFRA1	CTR9	PLCXD3	SFRP4
59	GSTM5	CTSK	PLXNA2	SLC22A18
60	GSTT2	CTU2	PTGS1	SLC25A25
61	GTF2H1	DAAM2	PTK2B	SLITRK4
62	GTF2H4	DCAF13	RBP1	SNCG
63	GTF3C5	DCAF6	RPS4Y1	TMEM9
64	HCLS1	DDX18	RRAD	TMOD1
65	HEATR1	DDX23	RWDD2B	TOR4A
66	HECTD4	DDX27	SACS	TSPAN8
67	INTS5	DDX47	SEMA5A	VLDLR
68	INTS9	DDX50	SFRP1
69	IQGAP3	DDX56	SLC1A1
70	IRF2BP2	DEK	SLC39A11
71	JCAD	DHFR	SLC4A10
72	KRI1	DHX16	SLC9A7
73	KYNU	DHX38	SLITRK4
74	LAS1L	DHX57	SPG11
75	LAYN	DIDO1	STK26
76	LEPR	DIP2A	STX3
77	LIX1L	DIP2C	STXBP2
78	LPAR1	DKC1	SURF6
79	LRRC8D	DMAP1	SUSD2
80	LRWD1	DMXL1	TMEM9
81	MAK16	DNMT1	TNXB
82	MAP4K3	DNTTIP2	TSPAN8
83	MBD2	DOCK10	TTC38
84	MCAM	DPH2	UQCC1
85	MCM5	DPP8	ZMIZ1
86	MECP2	DRAP1
87	MED14	DSEL
88	MED16	EBNA1BP2
89	MEDAG	EEF2K
90	MET	EEPD1
91	MFAP1	EFHD1
92	MIER1	EIF1AD
93	MLLT1	ELOA
94	MLPH	ENPEP
95	MNAT1	EXOSC3
96	MOB3A	FABP4
97	MOXD1	FADS1
98	MPPE1	FAM120C
99	NBN	FARS2
100	NCOA5	FDFT1
101	NDC80	FIP1L1
102	NEMP1	FLRT2
103	NFATC4	FPGS
104	NLRP10	FRG1
105	NMNAT1	FTSJ3
106	NOC3L	GALNT3
107	NOC4L	GALNT4
108	NOL11	GALNT6
109	NOLC1	GATAD2A
110	NSA2	GATAD2B
111	NUP107	GCC1
112	NUP153	GCFC2
113	PCIF1	GCNT1
114	PLCB4	GFRA1
115	PLRG1	GINM1
116	PNN	GLCE
117	PNPLA4	GNL1
118	POLR1D	GPC6
119	POLR1F	GPKOW
120	PPAN	GRAMD1A
121	PPP1R10	GSTM5
122	PPP1R14A	GTF2F1
123	PRCC	GTF2F2
124	PRKAR2B	GTF2H1
125	PRPF4B	GTF3C4
126	PRPF6	HCLS1
127	PRXL2C	HDGFL2
128	PTGES	HEATR1
129	PUM3	HMGA1
130	PWP2	HMGB3
131	PYURF	HRNR
132	RAB33B	HTATSF1
133	RBM15	IK
134	RBM28	INIP
135	RBM34	INTS5
136	RBM42	IQGAP3
137	RENBP	IRF2BP2
138	REXO4	IWS1
139	RHOBTB3	JMJD6
140	RIPK3	KDM3B
141	RNASEH2A	KIFAP3
142	RNASEL	KLHL11
143	RPF1	KRI1
144	RPF2	KRIT1
145	RPL7L1	KYNU
146	RRP15	LAS1L
147	RRP1B	LAYN
148	RRP9	LBR
149	RRS1	LEO1
150	RUNX2	LEPR
151	SCIN	LIG3
152	SEMA7A	LLPH
153	SENP3	LOXL1
154	SMARCA4	LRRC15
155	SMARCD2	LSG1
156	SMARCE1	LTBP3
157	SMCHD1	LUC7L3
158	SMOC1	LYAR
159	SPC24	LYST
160	SPC25	MACROH2A1
161	SRPX2	MAGI1
162	SYNE3	MAK16
163	SYNM	MBD2
164	TBC1D2B	MCAM
165	TBL3	MCC
166	TCOF1	MCM6
167	TERF2IP	MCM7
168	TFPI2	MECP2
169	TGFBR3	MED14
170	THBD	MED16
171	THOC5	MED4
172	THOC6	MEDAG
173	TMEM119	MFAP1
174	TNS2	MGP
175	TTC7A	MLLT1
176	TTC7B	MLPH
177	UBR5	MOXD1
178	URB1	MPPE1
179	USP13	MRPS24
180	UTP14A	MRTO4
181	UTP18	MSH6
182	VCAM1	MTMR14
183	WDR36	NBN
184	WDR43	NCAPD2
185	WDR74	NCAPG
186	WDR75	NCAPH
187	WDR91	NCOA5
188	XIRP1	NDC80
189	XPC	NDE1
190	ZC2HC1A	NFATC4
191	ZCCHC8	NFX1
192	ZEB2	NID1
193	ZNF326	NIP7
194	ZNF512	NLRP10
195	ZNF638	NMNAT1
196		NOC2L
197		NOC3L
198		NOC4L
199		NOL11
200		NOL6
201		NOL9
202		NOLC1
203		NOP10
204		NOP16
205		NOP2
206		NOP9
207		NPM3
208		NR3C1
209		NSA2
210		NTM
211		NUCKS1
212		NUP107
213		NUP188
214		NXF1
215		OLFML3
216		PAF1
217		PBK
218		PCDH18
219		PCDHGC3
220		PCIF1
221		PCM1
222		PCOLCE
223		PDAP1
224		PDCD11
225		PES1
226		PHF6
227		PI4KB
228		PLEKHA2
229		PNN
230		POLDIP3
231		POLR1F
232		POMGNT1
233		PPAN
234		PPIL4
235		PPM1G
236		PQBP1
237		PRKAR2B
238		PRKCD
239		PRPF38B
240		PRPF4B
241		PRPF6
242		PRRC2B
243		PRXL2C
244		PTGES
245		PTPRS
246		PUM3
247		PWP2
248		RAB27B
249		RAB3B
250		RALBP1
251		RALGPS2
252		RBM10
253		RBM15
254		RBM25
255		RBM26
256		RBM28
257		RBM34
258		RBM42
259		RENBP
260		REXO4
261		RHOBTB3
262		RING1
263		RIPK3
264		RNASEH2A
265		RNPS1
266		RPF1
267		RPF2
268		RPL22L1
269		RPL7L1
270		RRP1
271		RRP15
272		RRP1B
273		RRP9
274		RRS1
275		RTF1
276		RUNX1
277		RUNX2
278		RYBP
279		SAP18
280		SAP30BP
281		SASH1
282		SBF2
283		SCAF4
284		SCIN
285		SEMA7A
286		SENP3
287		SERPINI1
288		SLC20A1
289		SLC26A6
290		SLC39A11
291		SLC8A1
292		SMARCA1
293		SMARCA2
294		SMARCA4
295		SMARCC2
296		SMARCD2
297		SMARCE1
298		SMC2
299		SMOC1
300		SORCS2
301		SPAG7
302		SPATA18
303		SPC24
304		SPC25
305		SPG11
306		SRPK1
307		SRRM2
308		SRRT
309		SRSF10
310		SRSF4
311		SRSF5
312		SRSF6
313		SRSF7
314		SSRP1
315		STEAP1
316		SUGP1
317		SULF1
318		SUPT6H
319		SURF6
320		SYNE3
321		SYNM
322		TAOK2
323		TAOK3
324		TBL3
325		TCOF1
326		TECPR1
327		TEX10
328		TFDP1
329		TGFBR3
330		THOC5
331		THOC6
332		THRAP3
333		TK1
334		TMEM119
335		TMEM200A
336		TMEM68
337		TNRC6B
338		TNS2
339		TOE1
340		TOP1
341		TOP2B
342		TRIM26
343		TRMT1L
344		TRPT1
345		TSR1
346		TTC7A
347		TTPAL
348		TXNIP
349		UBE2S
350		UBR5
351		UBTF
352		UPF3B
353		UQCC1
354		URB1
355		URI1
356		USP13
357		UTP14A
358		UTP18
359		UTP6
360		VCAM1
361		VPS13A
362		WBP11
363		WDFY3
364		WDR18
365		WDR36
366		WDR43
367		WDR75
368		WNT5B
369		ZCCHC8
370		ZEB2
371		ZHX3
372		ZNF326
373		ZNF512
